# Supplementary material for: Molecular and functional characterization of GMP-manufactured neural stem cells and their extracellular vesicles for innovative therapeutic applications
Source: Stem Cell Res Ther. 2026 Jan 9;17:74. doi: 10.1186/s13287-026-04904-x (PMC12882627; doi:10.1186/s13287-026-04904-x)
Supplement: Supplementary file 3 — Supplementary Material 3. [file 13287_2026_4904_MOESM3_ESM.xlsx]

## Sheet: Add_file_3
Additional file 3. List of stem cell markers used for overlap analysis.
Gene name, common marker name, classification as general stem cell marker or neural stem cell marker and PubMed ID of the corresponding citation are reported in the table
Gene	Marker name	Type	PubMed ID
POU5F1	Oct4 (POU5F1)	general	10673904
SOX2	Sox2	general	12514198
NANOG	Nanog	general	12787505
PODXL	TRA-1-60	general	24022884
PODXL	TRA-1-81	general	24022884
CD34	CD34	general	3083058
ALPL	Alkaline Phosphatase	general	28173571
TERT	hTERT	general	15790773
THY1	CD90 (Thy-1)	general	30811954
PROM1	CD133 (Prominin1)	general	11121065
KIT	CD117	general	1281687
CD44	CD44	general	12629218
NT5E	CD73	general	16923606
ENG	CD105 (Endoglin)	general	16923606
ITGB1	CD29 (Integrin beta 1	general	19725119
CD24	CD24	general	17588935
MCAM	CD146 (Mel-CAM)	general	18504067
PTPRC	CD45	general	15989959
NGFR	CD271 (NGFR):	general	19052104
NES	Nestin	neural	1689217
SOX1	Sox1	neural	9808454
NCAM	NCAM	neural	17588935
GFAP	GFAP (Glial Fibrillary Acidic Protein)	neural	10380923
MSI1	Musashi	neural	8675018
PAX6	Pax6	neural	11836535
DCX	Doublecortin (DCX)	neural	10399932
ASCL1	ASCL1 (Mash1)	neural	8343945
VIM	vimentin	neural	7478372
SOX2	Sox2	neural	12514198
HES5	HES5	neural	11459828
HES3	HES3	neural	15496459
HES1	HES1	neural	18559478
GLI1	GLI1	neural	15537603
GLI2	GLI2	neural	21343363
GLI3	GLI3	neural	11003840
EOMES	TBR2 (EOMES)	neural	15634788
CD24	CD24	neural	17588935
CD44	CD44	neural	12629218
CXCR4	CXCR4	neural	15525795
L1CAM	L1CAM (CD171)	neural	22095590
EPCAM	EPCAM (CD326)	neural	20064925
MAP2	MAP2	neural	12951575
ID4	ID4	neural	14745447
EMX2	EMX2	neural	11923200
SOX5	SOX5	neural	18641645
BCL11B	BCL11B	neural	16158064
TBR1	TBR1	neural	11239427
FEZF2	FEZF2	neural	15820700
SATB2	SATB2	neural	18690222
CUX1	CUX1	neural	20215350
CUX2	CUX2	neural	20215350
POU3F2	POU3F2	neural	20107439
POU3F3	POU3F3	neural	12218188
NR2F1	NR2F1	neural	21841704
MKI67	MKI67	neural	10653597
FOXO3	FOXO3	neural	19200810
