# Supplementary material for: Molecular and functional characterization of GMP-manufactured neural stem cells and their extracellular vesicles for innovative therapeutic applications
Source: Stem Cell Res Ther. 2026 Jan 9;17:74. doi: 10.1186/s13287-026-04904-x (PMC12882627; doi:10.1186/s13287-026-04904-x)
Supplement: Supplementary file 4 — Supplementary Material 4. [file 13287_2026_4904_MOESM4_ESM.xlsx]

## Sheet: Add_file_4
Additional file 4. List of genes specific for the main brain cell types.
The list was downloaded from the Human Proteome Atlas (https://www.proteinatlas.org/humanproteome/single+cell).
Gene, Uniprot ID, Original cell type, and simplified cell type are reported in the columns for each gene.
For the overlap analysis, the simplified cell type was used, combining inhibitory and excitatory neurons in the class "Neurons"
and oligodendrocytes precursor and oligodendrocytes in the class "Oligodendrocytes".
Gene	Uniprot ID	Original_cell_type	Simplified_cell_type
ACSBG1	Q96GR2	Astrocytes	Astrocytes
ADGRV1	Q8WXG9	Astrocytes	Astrocytes
BMPR1B	O00238	Astrocytes	Astrocytes
CACHD1	Q5VU97	Astrocytes	Astrocytes
COL5A3	P25940	Astrocytes	Astrocytes
EYA1	Q99502	Astrocytes	Astrocytes
GABRG1	Q8N1C3	Astrocytes	Astrocytes
GFAP	P14136	Astrocytes	Astrocytes
GLI3	P10071	Astrocytes	Astrocytes
GLIS3	Q8NEA6	Astrocytes	Astrocytes
GPC5	P78333	Astrocytes	Astrocytes
GRIN2C	Q14957	Astrocytes	Astrocytes
HPSE2	Q8WWQ2	Astrocytes	Astrocytes
LRIG1	Q96JA1	Astrocytes	Astrocytes
MLC1	Q15049	Astrocytes	Astrocytes
NCAN	O14594	Astrocytes	Astrocytes
NHSL1	Q5SYE7	Astrocytes	Astrocytes
NTSR2	O95665	Astrocytes	Astrocytes
PAMR1	Q6UXH9	Astrocytes	Astrocytes
PHKA1	P46020	Astrocytes	Astrocytes
PIRT	P0C851	Astrocytes	Astrocytes
PRDM16	Q9HAZ2	Astrocytes	Astrocytes
PRODH	O43272	Astrocytes	Astrocytes
PSD2	Q9BQI7	Astrocytes	Astrocytes
RANBP3L	Q86VV4	Astrocytes	Astrocytes
RNF182	Q8N6D2	Astrocytes	Astrocytes
RYR3	Q15413	Astrocytes	Astrocytes
SLC1A2	P43004	Astrocytes	Astrocytes
SLC7A10	Q9NS82	Astrocytes	Astrocytes
SLCO1C1	Q9NYB5	Astrocytes	Astrocytes
ZNRF3	Q9ULT6	Astrocytes	Astrocytes
ABCC4	O15439	Microglial cells	Microglial cells
ATP8B4	Q8TF62	Microglial cells	Microglial cells
FGF20	Q9NP95	Microglial cells	Microglial cells
KCNK13	Q9HB14	Microglial cells	Microglial cells
MUC22	E2RYF6	Microglial cells	Microglial cells
P2RY12	Q9H244	Microglial cells	Microglial cells
PRDM11	Q9NQV5	Microglial cells	Microglial cells
RASGEF1C	Q8N431	Microglial cells	Microglial cells
SMIM35	A0A1B0GVV1	Microglial cells	Microglial cells
TBX18	O95935	Microglial cells	Microglial cells
ADAMTSL1	Q8N6G6	Excitatory neurons	Neurons
ANO3	Q9BYT9	Excitatory neurons	Neurons
CAMK2A	Q9UQM7	Excitatory neurons	Neurons
CBLN2	Q8IUK8	Excitatory neurons	Neurons
CDH22	Q9UJ99	Excitatory neurons	Neurons
CLSTN2	Q9H4D0	Excitatory neurons	Neurons
COL24A1	Q17RW2	Excitatory neurons	Neurons
CPNE4	Q96A23	Excitatory neurons	Neurons
EPHA4	P54764	Excitatory neurons	Neurons
FSTL4	Q6MZW2	Excitatory neurons	Neurons
GAP43	P17677	Excitatory neurons	Neurons
HTR2A	P28223	Excitatory neurons	Neurons
KCNH4	Q9UQ05	Excitatory neurons	Neurons
KCNV1	Q6PIU1	Excitatory neurons	Neurons
LDB2	O43679	Excitatory neurons	Neurons
MCHR2	Q969V1	Excitatory neurons	Neurons
NELL2	Q99435	Excitatory neurons	Neurons
NEUROD6	Q96NK8	Excitatory neurons	Neurons
NWD2	Q9ULI1	Excitatory neurons	Neurons
OR14I1	A6ND48	Excitatory neurons	Neurons
OR1J2	Q8NGS2	Excitatory neurons	Neurons
OR1Q1	Q15612	Excitatory neurons	Neurons
RALYL	Q86SE5	Excitatory neurons	Neurons
SLC6A7	Q99884	Excitatory neurons	Neurons
TUBB3	Q13509	Excitatory neurons	Neurons
DCX	O43602	Excitatory neurons	Neurons
MAP2	P11137	Excitatory neurons	Neurons
ABTB3	A6QL63	Inhibitory neurons	Neurons
AKAIN1	P0CW23	Inhibitory neurons	Neurons
C8orf34	Q49A92	Inhibitory neurons	Neurons
CNTNAP3	Q9BZ76	Inhibitory neurons	Neurons
ENTPD3	O75355	Inhibitory neurons	Neurons
FGF13	Q92913	Inhibitory neurons	Neurons
GLRA2	P23416	Inhibitory neurons	Neurons
GPR149	Q86SP6	Inhibitory neurons	Neurons
GRIN3A	Q8TCU5	Inhibitory neurons	Neurons
GRIP1	Q9Y3R0	Inhibitory neurons	Neurons
MEPE	Q9NQ76	Inhibitory neurons	Neurons
NHS	Q6T4R5	Inhibitory neurons	Neurons
NXPH2	O95156	Inhibitory neurons	Neurons
OTOF	Q9HC10	Inhibitory neurons	Neurons
PTCHD4	Q6ZW05	Inhibitory neurons	Neurons
SLC35F4	A4IF30	Inhibitory neurons	Neurons
SP9	P0CG40	Inhibitory neurons	Neurons
SYNPR	Q8TBG9	Inhibitory neurons	Neurons
TACR1	P25103	Inhibitory neurons	Neurons
TENM3	Q9P273	Inhibitory neurons	Neurons
THSD7B	Q9C0I4	Inhibitory neurons	Neurons
TRPC4	Q9UBN4	Inhibitory neurons	Neurons
VAX1	Q5SQQ9	Inhibitory neurons	Neurons
ZNF385D	Q9H6B1	Inhibitory neurons	Neurons
COL11A1	P12107	Oligodendrocyte precursor cells	Oligodendrocytes
COL9A1	P20849	Oligodendrocyte precursor cells	Oligodendrocytes
FBN3	Q75N90	Oligodendrocyte precursor cells	Oligodendrocytes
GPR17	Q13304	Oligodendrocyte precursor cells	Oligodendrocytes
KLHL1	Q9NR64	Oligodendrocyte precursor cells	Oligodendrocytes
LHFPL3	Q86UP9	Oligodendrocyte precursor cells	Oligodendrocytes
LRRC4C	Q9HCJ2	Oligodendrocyte precursor cells	Oligodendrocytes
LRRN1	Q6UXK5	Oligodendrocyte precursor cells	Oligodendrocytes
LUZP2	Q86TE4	Oligodendrocyte precursor cells	Oligodendrocytes
MMP16	P51512	Oligodendrocyte precursor cells	Oligodendrocytes
PCDH15	Q96QU1	Oligodendrocyte precursor cells	Oligodendrocytes
PLPP4	Q5VZY2	Oligodendrocyte precursor cells	Oligodendrocytes
PTPRZ1	P23471	Oligodendrocyte precursor cells	Oligodendrocytes
SEMA5A	Q13591	Oligodendrocyte precursor cells	Oligodendrocytes
STK32A	Q8WU08	Oligodendrocyte precursor cells	Oligodendrocytes
TLL1	O43897	Oligodendrocyte precursor cells	Oligodendrocytes
TNR	Q92752	Oligodendrocyte precursor cells	Oligodendrocytes
USP24	Q9UPU5	Oligodendrocyte precursor cells	Oligodendrocytes
UST	Q9Y2C2	Oligodendrocyte precursor cells	Oligodendrocytes
XYLT1	Q86Y38	Oligodendrocyte precursor cells	Oligodendrocytes
ABCA2	Q9BZC7	Oligodendrocytes	Oligodendrocytes
ACP7	Q6ZNF0	Oligodendrocytes	Oligodendrocytes
ATG4C	Q96DT6	Oligodendrocytes	Oligodendrocytes
C10orf90	Q96M02	Oligodendrocytes	Oligodendrocytes
CARNS1	A5YM72	Oligodendrocytes	Oligodendrocytes
CERCAM	Q5T4B2	Oligodendrocytes	Oligodendrocytes
CHRM5	P08912	Oligodendrocytes	Oligodendrocytes
CNDP1	Q96KN2	Oligodendrocytes	Oligodendrocytes
CNTN2	Q02246	Oligodendrocytes	Oligodendrocytes
COL4A5	P29400	Oligodendrocytes	Oligodendrocytes
CORO7-PAM16		Oligodendrocytes	Oligodendrocytes
CTNNA3	Q9UI47	Oligodendrocytes	Oligodendrocytes
DNAJC6	O75061	Oligodendrocytes	Oligodendrocytes
DOCK10	Q96BY6	Oligodendrocytes	Oligodendrocytes
DOCK5	Q9H7D0	Oligodendrocytes	Oligodendrocytes
DPYD	Q12882	Oligodendrocytes	Oligodendrocytes
ENPP2	Q13822	Oligodendrocytes	Oligodendrocytes
ERMN	Q8TAM6	Oligodendrocytes	Oligodendrocytes
FAM124A	Q86V42	Oligodendrocytes	Oligodendrocytes
FAM13C	Q8NE31	Oligodendrocytes	Oligodendrocytes
FRYL	O94915	Oligodendrocytes	Oligodendrocytes
FUT8	Q9BYC5	Oligodendrocytes	Oligodendrocytes
GLDN	Q6ZMI3	Oligodendrocytes	Oligodendrocytes
GPR62	Q9BZJ7	Oligodendrocytes	Oligodendrocytes
GREB1L	Q9C091	Oligodendrocytes	Oligodendrocytes
HAPLN2	Q9GZV7	Oligodendrocytes	Oligodendrocytes
HSD17B3	P37058	Oligodendrocytes	Oligodendrocytes
KIF6	Q6ZMV9	Oligodendrocytes	Oligodendrocytes
LPAR1	Q92633	Oligodendrocytes	Oligodendrocytes
MAN2A1	Q16706	Oligodendrocytes	Oligodendrocytes
MAP6D1	Q9H9H5	Oligodendrocytes	Oligodendrocytes
MBP	P02686	Oligodendrocytes	Oligodendrocytes
MOB3B	Q86TA1	Oligodendrocytes	Oligodendrocytes
MOBP	Q13875	Oligodendrocytes	Oligodendrocytes
MOG	Q16653	Oligodendrocytes	Oligodendrocytes
MVB12B	Q9H7P6	Oligodendrocytes	Oligodendrocytes
NKAIN1	Q4KMZ8	Oligodendrocytes	Oligodendrocytes
NT5DC1	Q5TFE4	Oligodendrocytes	Oligodendrocytes
OPALIN	Q96PE5	Oligodendrocytes	Oligodendrocytes
OR9A2	Q8NGT5	Oligodendrocytes	Oligodendrocytes
PDE1C	Q14123	Oligodendrocytes	Oligodendrocytes
PDE8A	O60658	Oligodendrocytes	Oligodendrocytes
PIEZO2	Q9H5I5	Oligodendrocytes	Oligodendrocytes
PIP4K2A	P48426	Oligodendrocytes	Oligodendrocytes
PLCL1	Q15111	Oligodendrocytes	Oligodendrocytes
PLD1	Q13393	Oligodendrocytes	Oligodendrocytes
PLEKHH1	Q9ULM0	Oligodendrocytes	Oligodendrocytes
PLP1	P60201	Oligodendrocytes	Oligodendrocytes
PRR5L	Q6MZQ0	Oligodendrocytes	Oligodendrocytes
PRRG1	O14668	Oligodendrocytes	Oligodendrocytes
PRUNE2	Q8WUY3	Oligodendrocytes	Oligodendrocytes
PXK	Q7Z7A4	Oligodendrocytes	Oligodendrocytes
RNF220	Q5VTB9	Oligodendrocytes	Oligodendrocytes
SHTN1	A0MZ66	Oligodendrocytes	Oligodendrocytes
SLAIN1	Q8ND83	Oligodendrocytes	Oligodendrocytes
SLC22A15	Q8IZD6	Oligodendrocytes	Oligodendrocytes
SLC44A1	Q8WWI5	Oligodendrocytes	Oligodendrocytes
SLC5A11	Q8WWX8	Oligodendrocytes	Oligodendrocytes
SLCO1A2	P46721	Oligodendrocytes	Oligodendrocytes
SLCO3A1	Q9UIG8	Oligodendrocytes	Oligodendrocytes
ST18	O60284	Oligodendrocytes	Oligodendrocytes
STEAP1B	Q6NZ63	Oligodendrocytes	Oligodendrocytes
SYNJ2	O15056	Oligodendrocytes	Oligodendrocytes
TESK2	Q96S53	Oligodendrocytes	Oligodendrocytes
TJAP1	Q5JTD0	Oligodendrocytes	Oligodendrocytes
TMEM144	Q7Z5S9	Oligodendrocytes	Oligodendrocytes
TMEM235	A6NFC5	Oligodendrocytes	Oligodendrocytes
TMEM63A	O94886	Oligodendrocytes	Oligodendrocytes
TMTC2	Q8N394	Oligodendrocytes	Oligodendrocytes
TRIM2	Q9C040	Oligodendrocytes	Oligodendrocytes
TRIM59	Q8IWR1	Oligodendrocytes	Oligodendrocytes
TRPV5	Q9NQA5	Oligodendrocytes	Oligodendrocytes
TTLL7	Q6ZT98	Oligodendrocytes	Oligodendrocytes
UGT8	Q16880	Oligodendrocytes	Oligodendrocytes
UNC5C	O95185	Oligodendrocytes	Oligodendrocytes
USP54	Q70EL1	Oligodendrocytes	Oligodendrocytes
VRK2	Q86Y07	Oligodendrocytes	Oligodendrocytes
ZNF189	O75820	Oligodendrocytes	Oligodendrocytes
OLIG1	Q13516	Oligodendrocytes	Oligodendrocytes
GALC	P54803	Oligodendrocytes	Oligodendrocytes
S100B	P04271	Oligodendrocytes	Oligodendrocytes
ANGPTL7	O43827	Schwann cells	Schwann cells
CLEC9A	Q6UXN8	Schwann cells	Schwann cells
COL28A1	Q2UY09	Schwann cells	Schwann cells
EGFL8	Q99944	Schwann cells	Schwann cells
FOXD3	Q9UJU5	Schwann cells	Schwann cells
GPR31	O00270	Schwann cells	Schwann cells
LGI4	Q8N135	Schwann cells	Schwann cells
MPZ	P25189	Schwann cells	Schwann cells
SCN7A	Q01118	Schwann cells	Schwann cells
XCR1	P46094	Schwann cells	Schwann cells
