# Supplementary material for: Molecular and functional characterization of GMP-manufactured neural stem cells and their extracellular vesicles for innovative therapeutic applications
Source: Stem Cell Res Ther. 2026 Jan 9;17:74. doi: 10.1186/s13287-026-04904-x (PMC12882627; doi:10.1186/s13287-026-04904-x)
Supplement: Supplementary file 5 — Supplementary Material 5. [file 13287_2026_4904_MOESM5_ESM.xlsx]

## Sheet: Add_file_5
Additional file 5
Identified proteins in three replicates of neural stem cells. In the table are reported the gene names, Uniprot IDs, Uniprot Accessions and LOG2 LFQ intensities (nsc_01-03).
Additionally, the mean log 2 intensity, the abundance rank and the quintiles are included in the table for each protein
Genes	Uniprot_ID	Uniprot_accession	nsc_01	nsc_02	nsc_03	mean_log_intensity	abundance_rank	quintile
ALB	ALBU_HUMAN	P02768	33.8	33.8	33.8	33.8	1	1
FABP7	FABP7_HUMAN	O15540	33	32.9	33	33	2	1
H2BC14	H2B1C_HUMAN;H2B1D_HUMAN;H2B1H_HUMAN;H2B1M_HUMAN;H2B1N_HUMAN;H2B2F_HUMAN	P58876;P62807;Q5QNW6;Q93079;Q99877;Q99879	33	32.9	32.6	32.9	3	1
HSPA8	HSP7C_HUMAN	P11142	32.8	32.9	32.8	32.9	4	1
VIM	VIME_HUMAN	P08670	32.6	32.6	32.4	32.6	5	1
GAPDH	G3P_HUMAN	P04406	32.5	32.4	32.5	32.5	6	1
ACTB	ACTB_HUMAN	P60709	32.5	32.4	32.4	32.4	7	1
H4C1	H4_HUMAN	P62805	32.4	32.2	32.1	32.2	8	1
H2AC21	H2A2B_HUMAN	Q8IUE6	32.6	31.9	32	32.2	9	1
HSPA5	BIP_HUMAN	P11021	32.2	32.1	32.2	32.2	10	1
ACTA1	ACTS_HUMAN	P68133	32.2	32.1	32.1	32.1	11	1
PFN1	PROF1_HUMAN	P07737	32.1	32	32	32.1	12	1
H3-7	H37_HUMAN	Q5TEC6	32.2	31.7	32.1	32	13	1
PDIA6	PDIA6_HUMAN	Q15084	32	32.1	32	32	14	1
PPIA	PPIA_HUMAN	P62937	32	32	32	32	15	1
YWHAE	1433E_HUMAN	P62258	32	31.9	32	31.9	16	1
H1-2	H12_HUMAN	P16403	31.8	31.8	31.9	31.8	17	1
HSP90AA1	HS90A_HUMAN	P07900	31.7	31.7	31.7	31.7	18	1
CFL1	COF1_HUMAN	P23528	31.7	31.7	31.5	31.6	19	1
HNRNPK	HNRPK_HUMAN	P61978	31.5	31.5	31.5	31.5	20	1
RPS27A	RS27A_HUMAN	P62979	31.5	31.5	31.5	31.5	21	1
TUBB3	TBB3_HUMAN	Q13509	31.6	31.5	31.4	31.5	22	1
ACTBL2	ACTBL_HUMAN	Q562R1	31.5	31.4	31.6	31.5	23	1
ENO1	ENOA_HUMAN	P06733	31.4	31.4	31.4	31.4	24	1
PKM	KPYM_HUMAN	P14618	31.4	31.4	31.5	31.4	25	1
HNRNPA2B1	ROA2_HUMAN	P22626	31.4	31.3	31.2	31.3	26	1
GSTP1	GSTP1_HUMAN	P09211	31.4	31.2	31.3	31.3	27	1
H1-5	H15_HUMAN	P16401	31.3	31.3	31.2	31.3	28	1
TPI1	TPIS_HUMAN	P60174	31.2	31.2	31.2	31.2	29	1
HNRNPC	HNRPC_HUMAN	P07910	31.3	31.3	31	31.2	30	1
HSPE1	CH10_HUMAN	P61604	31.2	31.2	31.2	31.2	31	1
SERPINH1	SERPH_HUMAN	P50454	31.1	31.2	31.1	31.1	32	1
HMGB1	HMGB1_HUMAN	P09429	31	31.2	31.1	31.1	33	1
LDHB	LDHB_HUMAN	P07195	31.1	31.1	31.1	31.1	34	1
VDAC1	VDAC1_HUMAN	P21796	31	31.2	31.1	31.1	35	1
HSP90AB1	HS90B_HUMAN	P08238	31.1	31.1	31	31.1	36	1
DBI	ACBP_HUMAN	P07108	31.1	30.9	31.2	31.1	37	1
CANX	CALX_HUMAN	P27824	31	31.1	30.9	31	38	1
NME1	NDKA_HUMAN	P15531	31	30.9	31.1	31	39	1
PSAP	SAP_HUMAN	P07602	30.9	30.9	31.1	31	40	1
VDAC2	VDAC2_HUMAN	P45880	31	31	30.8	30.9	41	1
HSP90B1	ENPL_HUMAN	P14625	31	30.9	30.9	30.9	42	1
TPM4	TPM4_HUMAN	P67936	31	30.9	30.9	30.9	43	1
TMSB4X	TYB4_HUMAN	P62328	31	30.6	30.9	30.9	44	1
FSCN1	FSCN1_HUMAN	Q16658	30.9	30.9	30.9	30.9	45	1
PRDX1	PRDX1_HUMAN	Q06830	30.8	30.8	30.9	30.9	46	1
SLC25A6	ADT3_HUMAN	P12236	30.8	30.9	30.8	30.8	47	1
HSPD1	CH60_HUMAN	P10809	30.9	30.8	30.8	30.8	48	1
CALR	CALR_HUMAN	P27797	30.9	30.9	30.8	30.8	49	1
TRAP1	TRAP1_HUMAN	Q12931	30.9	30.8	30.8	30.8	50	1
ATAD3A	ATD3A_HUMAN	Q9NVI7	30.7	30.8	30.8	30.8	51	1
ANXA5	ANXA5_HUMAN	P08758	30.8	30.7	30.9	30.8	52	1
H2AC25	H2A1B_HUMAN;H2A1C_HUMAN;H2A3_HUMAN	P04908;Q7L7L0;Q93077	30.9	30.8	30.5	30.8	53	1
RHOA	RHOA_HUMAN	P61586	30.8	30.7	30.8	30.8	54	1
GLUL	GLNA_HUMAN	P15104	30.7	30.7	30.8	30.7	55	1
LGALS3	LEG3_HUMAN	P17931	30.8	30.6	30.8	30.7	56	1
ALDOA	ALDOA_HUMAN	P04075	30.7	30.7	30.8	30.7	57	1
CALM1	CALM1_HUMAN;CALM2_HUMAN;CALM3_HUMAN	P0DP23;P0DP24;P0DP25	30.9	30.5	30.7	30.7	58	1
HNRNPA1	ROA1_HUMAN	P09651	30.7	30.7	30.5	30.6	59	1
ATP5F1B	ATPB_HUMAN	P06576	30.7	30.6	30.6	30.6	60	1
MDH2	MDHM_HUMAN	P40926	30.7	30.7	30.6	30.6	61	1
TUBA1A	TBA1A_HUMAN	Q71U36	30.7	30.6	30.6	30.6	62	1
CTSD	CATD_HUMAN	P07339	30.6	30.6	30.6	30.6	63	1
HMGCS1	HMCS1_HUMAN	Q01581	30.7	30.6	30.6	30.6	64	1
PDIA3	PDIA3_HUMAN	P30101	30.6	30.6	30.6	30.6	65	1
NCL	NUCL_HUMAN	P19338	30.6	30.6	30.6	30.6	66	1
TF	TRFE_HUMAN	P02787	30.5	30.6	30.6	30.6	67	1
PPIB	PPIB_HUMAN	P23284	30.6	30.5	30.6	30.6	68	1
TXN	THIO_HUMAN	P10599	30.5	30.5	30.7	30.6	69	1
RPLP2	RLA2_HUMAN	P05387	30.5	30.6	30.6	30.6	70	1
ANXA6	ANXA6_HUMAN	P08133	30.5	30.6	30.5	30.5	71	1
P4HB	PDIA1_HUMAN	P07237	30.5	30.5	30.5	30.5	72	1
XRCC5	XRCC5_HUMAN	P13010	30.5	30.4	30.5	30.5	73	1
COTL1	COTL1_HUMAN	Q14019	30.5	30.3	30.5	30.4	74	1
STMN1	STMN1_HUMAN	P16949	30.5	30.5	30.3	30.4	75	1
H2BC26	H2B3B_HUMAN	Q8N257	30.6	30.2	30.3	30.4	76	1
NPM1	NPM_HUMAN	P06748	30.4	30.4	30.2	30.4	77	1
RPN1	RPN1_HUMAN	P04843	30.4	30.4	30.3	30.3	78	1
GDI2	GDIB_HUMAN	P50395	30.3	30.3	30.3	30.3	79	1
RPS12	RS12_HUMAN	P25398	30.3	30.3	30.3	30.3	80	1
SOD1	SODC_HUMAN	P00441	30.3	30.3	30.3	30.3	81	1
GNB1	GBB1_HUMAN	P62873	30.2	30.3	30.2	30.3	82	1
PSMA6	PSA6_HUMAN	P60900	30.3	30.2	30.3	30.2	83	1
YWHAZ	1433Z_HUMAN	P63104	30.3	30.2	30.2	30.2	84	1
PPP2R1A	2AAA_HUMAN	P30153	30.2	30.2	30.2	30.2	85	1
HNRNPD	HNRPD_HUMAN	Q14103	30.3	30.2	30.1	30.2	86	1
PEBP1	PEBP1_HUMAN	P30086	30.2	30.1	30.3	30.2	87	1
VCP	TERA_HUMAN	P55072	30.2	30.1	30.2	30.2	88	1
YWHAQ	1433T_HUMAN	P27348	30.2	30.2	30.2	30.2	89	1
DPYSL2	DPYL2_HUMAN	Q16555	30.1	30.2	30.2	30.2	90	1
GNAI2	GNAI2_HUMAN	P04899	30.2	30.2	30.1	30.2	91	1
ANP32A	AN32A_HUMAN	P39687	30.1	30.2	30.2	30.2	92	1
PTBP1	PTBP1_HUMAN	P26599	30.2	30.1	30.1	30.1	93	1
LDHA	LDHA_HUMAN	P00338	30.1	30.1	30.2	30.1	94	1
PSAT1	SERC_HUMAN	Q9Y617	30.2	30.1	30.1	30.1	95	1
YWHAH	1433F_HUMAN	Q04917	30.1	30.1	30.2	30.1	96	1
HNRNPA3	ROA3_HUMAN	P51991	30.2	30.1	30.1	30.1	97	1
NONO	NONO_HUMAN	Q15233	30.1	30.1	30.1	30.1	98	1
LGALS1	LEG1_HUMAN	P09382	30.2	30.1	30.1	30.1	99	1
RAB7A	RAB7A_HUMAN	P51149	30.2	30.1	30.1	30.1	100	1
SET	SET_HUMAN	Q01105	30.1	30.1	30.1	30.1	101	1
FTH1	FRIH_HUMAN	P02794	30.1	30.1	30.1	30.1	102	1
PDIA4	PDIA4_HUMAN	P13667	30.1	30.1	30.1	30.1	103	1
GDI1	GDIA_HUMAN	P31150	30.1	30.1	30.1	30.1	104	1
HP	HPT_HUMAN	P00738	30	30.1	30.1	30.1	105	1
HNRNPR	HNRPR_HUMAN	O43390	30.1	30.2	29.9	30.1	106	1
SFPQ	SFPQ_HUMAN	P23246	30.1	30.1	30	30.1	107	1
TMPO	LAP2B_HUMAN	P42167	30.2	30.1	29.8	30.1	108	1
PGK1	PGK1_HUMAN	P00558	30.1	30	30.1	30.1	109	1
KPNB1	IMB1_HUMAN	Q14974	30.1	30	30.1	30.1	110	1
FUS	FUS_HUMAN	P35637	30	30.1	30.1	30.1	111	1
RPS25	RS25_HUMAN	P62851	30	30.1	30	30	112	1
H3-3A	H31_HUMAN;H32_HUMAN;H33_HUMAN	P68431;P84243;Q71DI3	30.2	29.9	30	30	113	1
TKT	TKT_HUMAN	P29401	30	30	30.1	30	114	1
EEF1A2	EF1A2_HUMAN	Q05639	30.1	30	30	30	115	1
PRDX2	PRDX2_HUMAN	P32119	30	30	30	30	116	1
UBE2N	UBE2N_HUMAN	P61088	30	30	30.1	30	117	1
RPLP0	RLA0_HUMAN	P05388	30	29.9	30.1	30	118	1
CNN3	CNN3_HUMAN	Q15417	30.2	30.1	29.8	30	119	1
EEF1A1	EF1A1_HUMAN	P68104	30.1	30	29.9	30	120	1
LMNB1	LMNB1_HUMAN	P20700	30.4	29.8	29.7	29.9	121	1
MIF	MIF_HUMAN	P14174	30.3	29.7	29.8	30	122	1
SEPTIN9	SEPT9_HUMAN	Q9UHD8	29.8	30	30	30	123	1
EEF2	EF2_HUMAN	P13639	29.9	29.9	30	29.9	124	1
IDH1	IDHC_HUMAN	O75874	29.9	29.9	29.9	29.9	125	1
CAP1	CAP1_HUMAN	Q01518	29.9	29.9	29.9	29.9	126	1
ATP5F1A	ATPA_HUMAN	P25705	30	29.9	29.8	29.9	127	1
SEPTIN2	SEPT2_HUMAN	Q15019	29.9	29.9	29.9	29.9	128	1
ILF2	ILF2_HUMAN	Q12905	30.1	30	29.7	29.9	129	1
VDAC3	VDAC3_HUMAN	Q9Y277	29.9	30	29.9	29.9	130	1
PGD	6PGD_HUMAN	P52209	29.9	29.9	29.9	29.9	131	1
EIF5A	IF5A1_HUMAN	P63241	29.8	29.9	29.9	29.9	132	1
KHDRBS1	KHDR1_HUMAN	Q07666	29.9	29.8	29.9	29.9	133	1
TUBB	TBB5_HUMAN	P07437	30	29.8	29.8	29.9	134	1
ALDOC	ALDOC_HUMAN	P09972	29.8	29.9	29.9	29.9	135	1
TUBB2A	TBB2A_HUMAN	Q13885	29.9	29.8	29.8	29.8	136	1
RAB10	RAB10_HUMAN	P61026	29.8	29.8	29.9	29.8	137	1
IGF2BP3	IF2B3_HUMAN	O00425	29.8	29.9	29.8	29.8	138	1
RPL6	RL6_HUMAN	Q02878	29.6	29.9	29.9	29.8	139	1
MARCKS	MARCS_HUMAN	P29966	29.9	29.8	29.8	29.8	140	1
PARK7	PARK7_HUMAN	Q99497	29.8	29.7	29.9	29.8	141	1
SUMO3	SUMO3_HUMAN	P55854	29.9	29.7	29.7	29.8	142	1
RAB5C	RAB5C_HUMAN	P51148	29.8	29.8	29.8	29.8	143	1
SYNCRIP	HNRPQ_HUMAN	O60506	29.8	29.8	29.7	29.8	144	1
TALDO1	TALDO_HUMAN	P37837	29.8	29.8	29.8	29.8	145	1
CCT8	TCPQ_HUMAN	P50990	29.7	29.8	29.8	29.8	146	1
PRKCSH	GLU2B_HUMAN	P14314	29.8	29.7	29.8	29.8	147	1
ANP32E	AN32E_HUMAN	Q9BTT0	29.7	29.6	29.9	29.7	148	1
RPL4	RL4_HUMAN	P36578	29.6	29.7	29.9	29.7	149	1
GANAB	GANAB_HUMAN	Q14697	29.8	29.7	29.7	29.7	150	1
LAMP1	LAMP1_HUMAN	P11279	29.7	29.8	29.7	29.7	151	1
EEF1G	EF1G_HUMAN	P26641	29.7	29.7	29.7	29.7	152	1
RPS8	RS8_HUMAN	P62241	29.6	29.7	29.8	29.7	153	1
SEPTIN11	SEP11_HUMAN	Q9NVA2	29.7	29.7	29.7	29.7	154	1
MSN	MOES_HUMAN	P26038	29.7	29.7	29.7	29.7	155	1
RPSA	RSSA_HUMAN	P08865	29.7	29.7	29.8	29.7	156	1
NAP1L4	NP1L4_HUMAN	Q99733	29.7	29.6	29.7	29.7	157	1
CORO1C	COR1C_HUMAN	Q9ULV4	29.6	29.7	29.7	29.7	158	1
HNRNPU	HNRPU_HUMAN	Q00839	29.8	29.6	29.5	29.6	159	1
TMED10	TMEDA_HUMAN	P49755	29.6	29.7	29.6	29.6	160	1
ILF3	ILF3_HUMAN	Q12906	29.6	29.6	29.6	29.6	161	1
ATP1A2	AT1A2_HUMAN	P50993	29.6	29.6	29.6	29.6	162	1
DDOST	OST48_HUMAN	P39656	29.5	29.7	29.5	29.6	163	1
RPL3	RL3_HUMAN	P39023	29.4	29.6	29.7	29.6	164	1
HNRNPDL	HNRDL_HUMAN	O14979	29.6	29.5	29.6	29.6	165	1
CLTC	CLH1_HUMAN	Q00610	29.5	29.6	29.6	29.6	166	1
YBX1	YBOX1_HUMAN	P67809	29.6	29.5	29.6	29.6	167	1
ST13	F10A1_HUMAN	P50502	29.5	29.5	29.6	29.6	168	1
CKB	KCRB_HUMAN	P12277	29.7	29.4	29.5	29.5	169	1
RPS20	RS20_HUMAN	P60866	29.4	29.6	29.6	29.5	170	1
RPL30	RL30_HUMAN	P62888	29.4	29.6	29.6	29.5	171	1
RPL11	RL11_HUMAN	P62913	29.4	29.7	29.5	29.5	172	1
HNRNPL	HNRPL_HUMAN	P14866	29.6	29.4	29.5	29.5	173	1
ALDH9A1	AL9A1_HUMAN	P49189	29.6	29.5	29.5	29.5	174	1
RPL10A	RL10A_HUMAN	P62906	29.4	29.6	29.6	29.5	175	1
RPS18	RS18_HUMAN	P62269	29.4	29.5	29.5	29.5	176	1
XRCC6	XRCC6_HUMAN	P12956	29.5	29.5	29.5	29.5	177	1
KRT10	K1C10_HUMAN	P13645	30.1	29.2	29	29.4	178	1
DDX39B	DX39B_HUMAN	Q13838	29.4	29.5	29.5	29.5	179	1
USP14	UBP14_HUMAN	P54578	29.5	29.4	29.5	29.5	180	1
NME2	NDKB_HUMAN	P22392	29.5	29.4	29.5	29.5	181	1
CS	CISY_HUMAN	O75390	29.5	29.5	29.5	29.5	182	1
RAB11B	RB11B_HUMAN	Q15907	29.5	29.5	29.4	29.5	183	1
H1-4	H14_HUMAN	P10412	29.4	29.5	29.5	29.5	184	1
UBA1	UBA1_HUMAN	P22314	29.5	29.4	29.5	29.5	185	1
HSPA1L	HS71L_HUMAN	P34931	29.5	29.3	29.6	29.5	186	1
VAPA	VAPA_HUMAN	Q9P0L0	29.5	29.5	29.4	29.5	187	1
TPT1	TCTP_HUMAN	P13693	29.4	29.5	29.5	29.5	188	1
RPL7A	RL7A_HUMAN	P62424	29.3	29.4	29.7	29.4	189	1
SLC1A3	EAA1_HUMAN	P43003	29.6	29.4	29.4	29.4	190	1
CLIC1	CLIC1_HUMAN	O00299	29.4	29.3	29.5	29.4	191	1
FLNA	FLNA_HUMAN	P21333	29.4	29.4	29.4	29.4	192	1
HSPA7	HSP77_HUMAN	P48741	29.4	29.4	29.4	29.4	193	1
STIP1	STIP1_HUMAN	P31948	29.4	29.4	29.4	29.4	194	1
HSPA9	GRP75_HUMAN	P38646	29.4	29.4	29.4	29.4	195	1
RPS9	RS9_HUMAN	P46781	29.3	29.3	29.5	29.4	196	1
UCHL1	UCHL1_HUMAN	P09936	29.2	29.5	29.5	29.4	197	1
DECR1	DECR_HUMAN	Q16698	29.5	29.3	29.3	29.4	198	1
KRT1	K2C1_HUMAN	P04264	29.8	28.9	29.2	29.3	199	1
RPS3A	RS3A_HUMAN	P61247	29.2	29.4	29.5	29.4	200	1
EEF1B2	EF1B_HUMAN	P24534	29.3	29.4	29.4	29.4	201	1
HSD17B4	DHB4_HUMAN	P51659	29.4	29.3	29.3	29.4	202	1
RAC3	RAC3_HUMAN	P60763	29.4	29.3	29.4	29.4	203	1
RPL5	RL5_HUMAN	P46777	29.4	29.4	29.3	29.4	204	1
PON2	PON2_HUMAN	Q15165	29.4	29.4	29.3	29.4	205	1
MAPRE1	MARE1_HUMAN	Q15691	29.4	29.3	29.4	29.4	206	1
SEPTIN7	SEPT7_HUMAN	Q16181	29.4	29.4	29.3	29.3	207	1
RACK1	RACK1_HUMAN	P63244	29.3	29.4	29.4	29.3	208	1
QKI	QKI_HUMAN	Q96PU8	29.6	29.3	29.1	29.3	209	1
FDPS	FPPS_HUMAN	P14324	29.4	29.3	29.3	29.3	210	1
DDAH1	DDAH1_HUMAN	O94760	29.3	29.3	29.4	29.3	211	1
PRXL2A	PXL2A_HUMAN	Q9BRX8	29.4	29.3	29.3	29.3	212	1
PARP1	PARP1_HUMAN	P09874	29.2	29.4	29.4	29.3	213	1
PCBP2	PCBP2_HUMAN	Q15366	29.4	29.3	29.2	29.3	214	1
RPL24	RL24_HUMAN	P83731	29.1	29.4	29.4	29.3	215	1
PSMB4	PSB4_HUMAN	P28070	29.3	29.3	29.4	29.3	216	1
ADGRG1	AGRG1_HUMAN	Q9Y653	29.3	29.3	29.4	29.3	217	1
RAB15	RAB15_HUMAN	P59190	29.3	29.4	29.2	29.3	218	1
RPS19	RS19_HUMAN	P39019	29.2	29.3	29.4	29.3	219	1
ADH5	ADHX_HUMAN	P11766	29.2	29.3	29.3	29.3	220	1
HMGB2	HMGB2_HUMAN	P26583	29.3	29.3	29.3	29.3	221	1
RPL22	RL22_HUMAN	P35268	29.2	29.4	29.3	29.3	222	1
AHCY	SAHH_HUMAN	P23526	29.2	29.3	29.3	29.3	223	1
PHB1	PHB1_HUMAN	P35232	29.3	29.3	29.3	29.3	224	1
SDCBP	SDCB1_HUMAN	O00560	29.3	29.2	29.3	29.3	225	1
HSPA1A	HS71A_HUMAN;HS71B_HUMAN	P0DMV8;P0DMV9	29.2	29.3	29.3	29.3	226	1
PEA15	PEA15_HUMAN	Q15121	29.4	29.3	29.2	29.3	227	1
RPL27A	RL27A_HUMAN	P46776	29.1	29.4	29.3	29.3	228	1
YWHAB	1433B_HUMAN	P31946	29.3	29.3	29.2	29.3	229	1
ERP29	ERP29_HUMAN	P30040	29.2	29.2	29.3	29.3	230	1
PTGES3	TEBP_HUMAN	Q15185	29.4	29.2	29	29.2	231	1
HSPB1	HSPB1_HUMAN	P04792	29.2	29.2	29.3	29.2	232	1
ERH	ERH_HUMAN	P84090	29.3	29.3	29.1	29.2	233	1
MDH1	MDHC_HUMAN	P40925	29.2	29.2	29.3	29.2	234	1
PTPRZ1	PTPRZ_HUMAN	P23471	29.3	29.2	29.2	29.2	235	1
RPL35	RL35_HUMAN	P42766	29.1	29.1	29.4	29.2	236	1
PABPC4	PABP4_HUMAN	Q13310	29.2	29.2	29.3	29.2	237	1
RPL8	RL8_HUMAN	P62917	29	29.3	29.3	29.2	238	1
ACTN4	ACTN4_HUMAN	O43707	29.2	29.2	29.2	29.2	239	1
NCAM1	NCAM1_HUMAN	P13591	29.2	29.2	29.1	29.2	240	1
MAPK15	MK15_HUMAN	Q8TD08	29.2	29.2	29.2	29.2	241	1
LSM2	LSM2_HUMAN	Q9Y333	29.2	29.2	29.2	29.2	242	1
HADHA	ECHA_HUMAN	P40939	29.2	29.2	29.2	29.2	243	1
S100B	S100B_HUMAN	P04271	29.4	29.2	29	29.2	244	1
RPL12	RL12_HUMAN	P30050	29.1	29.3	29.1	29.2	245	1
PTMS	PTMS_HUMAN	P20962	29.1	29.3	29.1	29.2	246	1
ELAVL1	ELAV1_HUMAN	Q15717	29.3	29.2	29.1	29.2	247	1
HYOU1	HYOU1_HUMAN	Q9Y4L1	29.2	29.2	29.1	29.2	248	1
CPSF6	CPSF6_HUMAN	Q16630	29.1	29.2	29.2	29.2	249	1
RPL36	RL36_HUMAN	Q9Y3U8	29.1	29.2	29.3	29.2	250	1
SUB1	TCP4_HUMAN	P53999	29.1	29.2	29.2	29.2	251	1
RPS13	RS13_HUMAN	P62277	29	29.2	29.3	29.2	252	1
RPS14	RS14_HUMAN	P62263	29	29.2	29.2	29.1	253	1
RALY	RALY_HUMAN	Q9UKM9	29.1	29.2	29.1	29.1	254	1
TNC	TENA_HUMAN	P24821	29.1	29.1	29.2	29.1	255	1
MAP2	MTAP2_HUMAN	P11137	29.3	29.1	29	29.1	256	1
PRDX3	PRDX3_HUMAN	P30048	29.2	29.1	29.1	29.1	257	1
CCT3	TCPG_HUMAN	P49368	29.1	29.1	29.2	29.1	258	1
HNRNPH1	HNRH1_HUMAN	P31943	29.1	29.2	29.1	29.1	259	1
RPL9	RL9_HUMAN	P32969	29	29.2	29.2	29.1	260	1
FKBP3	FKBP3_HUMAN	Q00688	29.1	29.1	29.2	29.1	261	1
HMGB3	HMGB3_HUMAN	O15347	29.1	29.2	29.1	29.1	262	1
PHGDH	SERA_HUMAN	O43175	29.1	29.1	29.1	29.1	263	1
PCBP1	PCBP1_HUMAN	Q15365	29.2	29.1	29	29.1	264	1
RPS4X	RS4X_HUMAN	P62701	28.9	29.1	29.3	29.1	265	1
ASAH1	ASAH1_HUMAN	Q13510	29	29	29.2	29.1	266	1
RPS6	RS6_HUMAN	P62753	28.9	29	29.2	29.1	267	1
TUBB4A	TBB4A_HUMAN	P04350	29.1	29.1	29	29.1	268	1
NUTF2	NTF2_HUMAN	P61970	29.2	28.9	29.1	29.1	269	1
EML5	EMAL5_HUMAN	Q05BV3	NA	29.1	NA	29.1	270	1
RBMX	RBMX_HUMAN	P38159	29.2	29	29	29.1	271	1
LRRC59	LRC59_HUMAN	Q96AG4	29.1	29.1	29	29	272	1
GAA	LYAG_HUMAN	P10253	29	29	29.1	29	273	1
CALU	CALU_HUMAN	O43852	29	29.1	29	29	274	1
GPI	G6PI_HUMAN	P06744	29	29	29.1	29	275	1
RPL13A	RL13A_HUMAN	P40429	28.8	29.1	29.2	29	276	1
CBX5	CBX5_HUMAN	P45973	29	29.1	29	29	277	1
PGAM1	PGAM1_HUMAN	P18669	28.9	29	29.1	29	278	1
RPL23A	RL23A_HUMAN	P62750	28.9	29.1	29.1	29	279	1
HSP90AB2P	H90B2_HUMAN	Q58FF8	29	29.1	28.9	29	280	1
GPM6A	GPM6A_HUMAN	P51674	28.9	29	29	29	281	1
PHB2	PHB2_HUMAN	Q99623	29	29.1	29	29	282	1
GNS	GNS_HUMAN	P15586	29	28.9	29	29	283	1
HPX	HEMO_HUMAN	P02790	28.9	29	29.1	29	284	1
RPS3	RS3_HUMAN	P23396	28.8	29	29.1	29	285	1
CCT6A	TCPZ_HUMAN	P40227	29	28.9	28.9	29	286	1
RPL18	RL18_HUMAN	Q07020	28.9	28.9	29.1	29	287	1
ANXA1	ANXA1_HUMAN	P04083	28.9	28.9	29	29	288	1
RPL32	RL32_HUMAN	P62910	28.8	29	29	29	289	1
ARPC4	ARPC4_HUMAN	P59998	29	28.9	29	29	290	1
FABP5	FABP5_HUMAN	Q01469	28.9	28.9	29	28.9	291	1
ACAT2	THIC_HUMAN	Q9BWD1	28.9	29	28.9	28.9	292	1
YWHAG	1433G_HUMAN	P61981	28.9	28.9	29	28.9	293	1
HNRNPUL2	HNRL2_HUMAN	Q1KMD3	29	28.9	28.8	28.9	294	1
RPS15	RS15_HUMAN	P62841	28.7	29.1	28.9	28.9	295	1
KHSRP	FUBP2_HUMAN	Q92945	29	28.9	28.9	28.9	296	1
TLN1	TLN1_HUMAN	Q9Y490	28.9	28.9	28.9	28.9	297	1
NAP1L1	NP1L1_HUMAN	P55209	29	28.9	28.9	28.9	298	1
SNRPB	RSMB_HUMAN;RSMN_HUMAN	P14678;P63162	28.9	29	28.8	28.9	299	1
ATP2A2	AT2A2_HUMAN	P16615	28.9	28.9	28.9	28.9	300	1
PSMA7	PSA7_HUMAN	O14818	28.9	28.9	28.9	28.9	301	1
RPS2	RS2_HUMAN	P15880	28.8	28.9	29	28.9	302	1
TUBB2B	TBB2B_HUMAN	Q9BVA1	29	28.9	28.8	28.9	303	1
CAND1	CAND1_HUMAN	Q86VP6	28.9	28.9	28.9	28.9	304	1
EEF1D	EF1D_HUMAN	P29692	28.8	29	28.9	28.9	305	1
ECH1	ECH1_HUMAN	Q13011	28.9	28.9	28.9	28.9	306	1
PABPC1	PABP1_HUMAN	P11940	28.9	28.8	28.9	28.9	307	1
RPS17	RS17_HUMAN	P08708	28.7	28.8	29.1	28.9	308	1
TCERG1	TCRG1_HUMAN	O14776	28.9	28.9	28.9	28.9	309	1
SCP2	SCP2_HUMAN	P22307	28.9	28.9	28.8	28.9	310	1
GSN	GELS_HUMAN	P06396	28.9	28.8	28.8	28.9	311	1
VAT1	VAT1_HUMAN	Q99536	29	28.8	28.8	28.9	312	1
UBE2L3	UB2L3_HUMAN	P68036	28.8	28.9	29	28.9	313	1
EIF2S1	IF2A_HUMAN	P05198	28.8	28.9	28.9	28.9	314	1
RPS24	RS24_HUMAN	P62847	28.5	29.1	28.8	28.8	315	1
PFN2	PROF2_HUMAN	P35080	28.8	28.9	28.8	28.8	316	1
FASN	FAS_HUMAN	P49327	28.9	28.8	28.8	28.8	317	1
PAICS	PUR6_HUMAN	P22234	28.9	28.8	28.8	28.8	318	1
RPL28	RL28_HUMAN	P46779	28.7	28.9	28.9	28.8	319	1
UQCRC1	QCR1_HUMAN	P31930	28.8	28.9	28.7	28.8	320	1
GLUD1	DHE3_HUMAN	P00367	28.8	28.9	28.8	28.8	321	1
RPL27	RL27_HUMAN	P61353	28.6	28.8	29	28.8	322	1
RPS16	RS16_HUMAN	P62249	28.6	28.8	28.9	28.8	323	1
RPL29	RL29_HUMAN	P47914	28.6	29	28.7	28.8	324	1
ALYREF	THOC4_HUMAN	Q86V81	28.7	28.8	28.8	28.8	325	1
MAP1B	MAP1B_HUMAN	P46821	28.8	28.8	28.8	28.8	326	1
RPL14	RL14_HUMAN	P50914	28.6	28.8	28.9	28.8	327	1
RPL7	RL7_HUMAN	P18124	28.7	28.8	28.8	28.8	328	1
U2AF2	U2AF2_HUMAN	P26368	28.8	28.8	28.7	28.8	329	1
TCP1	TCPA_HUMAN	P17987	28.8	28.8	28.8	28.8	330	1
RPS7	RS7_HUMAN	P62081	28.7	28.7	28.9	28.8	331	1
CACYBP	CYBP_HUMAN	Q9HB71	28.8	28.7	28.8	28.8	332	1
RPL17	RL17_HUMAN	P18621	28.4	28.9	28.9	28.7	333	1
SRP9	SRP09_HUMAN	P49458	28.7	28.7	28.8	28.8	334	1
CTNNA1	CTNA1_HUMAN	P35221	28.8	28.8	28.7	28.8	335	1
ANP32B	AN32B_HUMAN	Q92688	28.8	28.7	28.8	28.8	336	1
RPS10	RS10_HUMAN	P46783	28.6	28.8	28.9	28.7	337	1
RHOB	RHOB_HUMAN	P62745	28.7	28.8	28.7	28.7	338	1
CCT4	TCPD_HUMAN	P50991	28.8	28.8	28.7	28.7	339	1
RPS21	RS21_HUMAN	P63220	28.7	28.8	28.8	28.7	340	1
GLO1	LGUL_HUMAN	Q04760	28.8	28.7	28.7	28.7	341	1
RPS15A	RS15A_HUMAN	P62244	28.6	28.8	28.8	28.7	342	1
FAM3C	FAM3C_HUMAN	Q92520	28.6	28.7	28.8	28.7	343	1
CAPZA2	CAZA2_HUMAN	P47755	28.7	28.8	28.7	28.7	344	1
MATR3	MATR3_HUMAN	P43243	28.7	28.7	28.7	28.7	345	1
MTA2	MTA2_HUMAN	O94776	28.7	28.7	28.6	28.7	346	1
RPL15	RL15_HUMAN	P61313	28.6	28.8	28.7	28.7	347	1
HSP90AB4P	H90B4_HUMAN	Q58FF6	28.8	28.6	28.6	28.7	348	1
RPL13	RL13_HUMAN	P26373	28.6	28.7	28.7	28.7	349	1
PA2G4	PA2G4_HUMAN	Q9UQ80	28.6	28.7	28.7	28.7	350	1
RAN	RAN_HUMAN	P62826	28.7	28.7	28.6	28.7	351	1
CDC42	CDC42_HUMAN	P60953	28.7	28.7	28.6	28.7	352	1
SRP14	SRP14_HUMAN	P37108	28.6	28.7	28.7	28.7	353	1
RAB2A	RAB2A_HUMAN	P61019	28.7	28.7	28.6	28.7	354	1
APMAP	APMAP_HUMAN	Q9HDC9	28.7	28.6	28.6	28.7	355	1
EIF4A1	IF4A1_HUMAN	P60842	28.8	28.6	28.6	28.7	356	1
DLD	DLDH_HUMAN	P09622	28.6	28.7	28.6	28.7	357	1
PRDX6	PRDX6_HUMAN	P30041	28.7	28.5	28.7	28.6	358	1
TXNDC17	TXD17_HUMAN	Q9BRA2	28.7	28.7	28.6	28.6	359	1
PPIH	PPIH_HUMAN	O43447	28.6	28.7	28.6	28.6	360	1
MAPK1	MK01_HUMAN	P28482	28.6	28.6	28.7	28.6	361	1
RPL21	RL21_HUMAN	P46778	28.3	28.7	28.8	28.6	362	1
PSMA3	PSA3_HUMAN	P25788	28.6	28.6	28.6	28.6	363	1
RPL19	RL19_HUMAN	P84098	28.5	28.7	28.7	28.6	364	1
PUF60	PUF60_HUMAN	Q9UHX1	28.6	28.6	28.6	28.6	365	1
ACAT1	THIL_HUMAN	P24752	28.6	28.7	28.6	28.6	366	1
UQCRC2	QCR2_HUMAN	P22695	28.6	28.6	28.7	28.6	367	1
CYB5R3	NB5R3_HUMAN	P00387	28.5	28.6	28.7	28.6	368	1
APEX1	APEX1_HUMAN	P27695	28.6	28.5	28.7	28.6	369	1
RPL34	RL34_HUMAN	P49207	28.5	28.7	28.7	28.6	370	1
RBBP4	RBBP4_HUMAN	Q09028	28.5	28.6	28.6	28.6	371	1
ACLY	ACLY_HUMAN	P53396	28.6	28.6	28.6	28.6	372	1
PSMB1	PSB1_HUMAN	P20618	28.6	28.6	28.6	28.6	373	1
RPS23	RS23_HUMAN	P62266	28.6	28.6	28.6	28.6	374	1
ANXA2	ANXA2_HUMAN	P07355	28.6	28.6	28.6	28.6	375	1
LIPA	LICH_HUMAN	P38571	28.5	28.6	28.6	28.6	376	1
NACA	NACAM_HUMAN;NACA_HUMAN	E9PAV3;Q13765	28.4	28.6	28.6	28.6	377	1
UBE2V2	UB2V2_HUMAN	Q15819	28.5	28.5	28.6	28.6	378	1
HK1	HXK1_HUMAN	P19367	28.6	28.6	28.5	28.6	379	1
SNRPD2	SMD2_HUMAN	P62316	28.6	28.6	28.5	28.6	380	1
OLA1	OLA1_HUMAN	Q9NTK5	28.5	28.5	28.7	28.6	381	1
RPS28	RS28_HUMAN	P62857	28.5	28.5	28.7	28.6	382	1
ARHGDIA	GDIR1_HUMAN	P52565	28.5	28.4	28.7	28.5	383	1
ITPA	ITPA_HUMAN	Q9BY32	28.6	28.5	28.6	28.5	384	1
RPL39	R39L5_HUMAN;RL39_HUMAN	Q59GN2;P62891	28.4	28.7	28.5	28.5	385	1
ACTR1A	ACTZ_HUMAN	P61163	28.6	28.5	28.5	28.5	386	1
H2AZ1	H2AV_HUMAN;H2AZ_HUMAN	P0C0S5;Q71UI9	28.6	28.5	28.5	28.5	387	1
SNRPD3	SMD3_HUMAN	P62318	28.7	28.5	28.5	28.5	388	1
PSMB3	PSB3_HUMAN	P49720	28.5	28.5	28.6	28.5	389	1
CPNE2	CPNE2_HUMAN	Q96FN4	28.5	28.6	28.6	28.5	390	1
RPL35A	RL35A_HUMAN	P18077	28.4	28.6	28.6	28.5	391	1
NPC2	NPC2_HUMAN	P61916	28.6	28.4	28.6	28.5	392	1
ATP5PD	ATP5H_HUMAN	O75947	28.6	28.5	28.5	28.5	393	1
LMNA	LMNA_HUMAN	P02545	28.8	28.4	28.3	28.5	394	1
FLOT2	FLOT2_HUMAN	Q14254	28.5	28.6	28.5	28.5	395	1
FAU	RS30_HUMAN	P62861	28.3	28.6	28.7	28.5	396	1
GLOD4	GLOD4_HUMAN	Q9HC38	28.5	28.5	28.6	28.5	397	1
PSMA1	PSA1_HUMAN	P25786	28.5	28.5	28.6	28.5	398	1
CBR3	CBR3_HUMAN	O75828	28.5	28.5	28.5	28.5	399	1
NPEPPS	PSA_HUMAN	P55786	28.5	28.5	28.5	28.5	400	1
ATP5PO	ATPO_HUMAN	P48047	28.6	28.5	28.4	28.5	401	1
CAPZB	CAPZB_HUMAN	P47756	28.5	28.4	28.5	28.5	402	1
GOT2	AATM_HUMAN	P00505	28.5	28.5	28.5	28.5	403	1
SF3A3	SF3A3_HUMAN	Q12874	28.5	28.5	28.4	28.5	404	1
KRT9	K1C9_HUMAN	P35527	28.9	27.8	28.5	28.4	405	1
FKBP10	FKB10_HUMAN	Q96AY3	28.6	28.5	28.4	28.5	406	1
RPL26	RL26_HUMAN	P61254	28.3	28.6	28.6	28.5	407	1
RAB6A	RAB6A_HUMAN	P20340	28.4	28.5	28.5	28.5	408	1
CYCS	CYC_HUMAN	P99999	28.4	28.5	28.5	28.5	409	1
MFGE8	MFGM_HUMAN	Q08431	28.4	28.6	28.4	28.5	410	1
UBE2I	UBC9_HUMAN	P63279	28.5	28.5	28.4	28.5	411	1
CBX3	CBX3_HUMAN	Q13185	28.5	28.5	28.4	28.5	412	1
SSR4	SSRD_HUMAN	P51571	28.5	28.5	28.5	28.5	413	1
HEXB	HEXB_HUMAN	P07686	28.4	28.4	28.5	28.5	414	1
SPPL2A	SPP2A_HUMAN	Q8TCT8	28.5	28.5	28.4	28.5	415	1
MARCKSL1	MRP_HUMAN	P49006	28.5	28.3	28.5	28.5	416	1
PSMA5	PSA5_HUMAN	P28066	28.4	28.4	28.5	28.5	417	1
ITGB1	ITB1_HUMAN	P05556	28.5	28.5	28.4	28.5	418	1
SLC25A5	ADT2_HUMAN	P05141	28.5	28.5	28.3	28.4	419	1
PGRMC1	PGRC1_HUMAN	O00264	28.5	28.4	28.4	28.4	420	1
COX4I1	COX41_HUMAN	P13073	28.4	28.5	28.4	28.4	421	1
PCNA	PCNA_HUMAN	P12004	28.5	28.4	28.4	28.4	422	1
RAP1A	RAP1A_HUMAN	P62834	28.4	28.5	28.4	28.4	423	1
RAB14	RAB14_HUMAN	P61106	28.4	28.4	28.4	28.4	424	1
UQCRB	QCR7_HUMAN	P14927	28.4	28.4	28.4	28.4	425	1
C1QBP	C1QBP_HUMAN	Q07021	28.5	28.4	28.4	28.4	426	1
ACO2	ACON_HUMAN	Q99798	28.4	28.4	28.4	28.4	427	1
TMSB10	TYB10_HUMAN	P63313	28.6	28.1	28.4	28.4	428	1
RAC1	RAC1_HUMAN	P63000	28.4	28.4	28.3	28.4	429	1
RPL10	RL10_HUMAN	P27635	28.1	28.4	28.6	28.4	430	1
EWSR1	EWS_HUMAN	Q01844	28.4	28.4	28.3	28.4	431	1
GRN	GRN_HUMAN	P28799	28.3	28.4	28.4	28.4	432	1
HADH	HCDH_HUMAN	Q16836	28.4	28.2	28.5	28.4	433	1
NUCKS1	NUCKS_HUMAN	Q9H1E3	28.3	28.3	28.5	28.4	434	1
CKAP4	CKAP4_HUMAN	Q07065	28.3	28.4	28.4	28.4	435	1
ENO2	ENOG_HUMAN	P09104	28.3	28.4	28.4	28.4	436	1
CTSB	CATB_HUMAN	P07858	28.2	28.4	28.5	28.4	437	1
IPO5	IPO5_HUMAN	O00410	28.4	28.3	28.4	28.4	438	1
RAB1A	RAB1A_HUMAN	P62820	28.3	28.4	28.4	28.3	439	1
DDT	DOPD_HUMAN	P30046	28.3	28.4	28.3	28.3	440	1
NNT	NNTM_HUMAN	Q13423	28.3	28.4	28.3	28.3	441	1
STMN2	STMN2_HUMAN	Q93045	28.5	28.2	28.3	28.3	442	1
DHX9	DHX9_HUMAN	Q08211	28.4	28.4	28.2	28.3	443	1
NES	NEST_HUMAN	P48681	28.4	28.3	28.3	28.3	444	1
PPT1	PPT1_HUMAN	P50897	28.3	28.4	28.3	28.3	445	1
H1-10	H1X_HUMAN	Q92522	28.3	28.3	28.4	28.3	446	1
NCSTN	NICA_HUMAN	Q92542	28.2	28.4	28.4	28.3	447	1
SRSF3	SRSF3_HUMAN	P84103	28.4	28.3	28.3	28.3	448	1
CCT2	TCPB_HUMAN	P78371	28.3	28.4	28.3	28.3	449	1
HDGF	HDGF_HUMAN	P51858	28.3	28.3	28.3	28.3	450	1
RPN2	RPN2_HUMAN	P04844	28.4	28.3	28.2	28.3	451	1
TTYH3	TTYH3_HUMAN	Q9C0H2	28.2	28.4	28.3	28.3	452	1
ESD	ESTD_HUMAN	P10768	28.3	28.2	28.4	28.3	453	1
RPS5	RS5_HUMAN	P46782	28.2	28.3	28.4	28.3	454	1
GGH	GGH_HUMAN	Q92820	28.3	28.3	28.2	28.3	455	1
DDAH2	DDAH2_HUMAN	O95865	28.4	28.2	28.3	28.3	456	1
SWAP70	SWP70_HUMAN	Q9UH65	28.3	28.3	28.2	28.3	457	1
BCAP31	BAP31_HUMAN	P51572	28.3	28.3	28.2	28.3	458	1
CCT5	TCPE_HUMAN	P48643	28.2	28.3	28.3	28.3	459	1
ATP1B2	AT1B2_HUMAN	P14415	28.2	28.3	28.4	28.3	460	1
TXNL1	TXNL1_HUMAN	O43396	28.2	28.3	28.3	28.3	461	1
CPVL	CPVL_HUMAN	Q9H3G5	28.2	28.3	28.3	28.3	462	1
RUFY3	RUFY3_HUMAN	Q7L099	28.3	28.2	28.3	28.3	463	1
MAP4	MAP4_HUMAN	P27816	28.4	28.2	28.2	28.3	464	1
TPP1	TPP1_HUMAN	O14773	28.2	28.2	28.3	28.3	465	1
COLGALT1	GT251_HUMAN	Q8NBJ5	28.2	28.3	28.3	28.2	466	1
COX6C	COX6C_HUMAN	P09669	28.3	28.1	28.3	28.2	467	1
RRBP1	RRBP1_HUMAN	Q9P2E9	28.3	28.3	28.2	28.2	468	1
PPP1CB	PP1B_HUMAN	P62140	28.2	28.2	28.3	28.2	469	1
GLG1	GSLG1_HUMAN	Q92896	28.2	28.2	28.2	28.2	470	1
ALDH7A1	AL7A1_HUMAN	P49419	28.2	28.2	28.3	28.2	471	1
FLOT1	FLOT1_HUMAN	O75955	28.2	28.3	28.2	28.2	472	1
CSTB	CYTB_HUMAN	P04080	28.2	28.2	28.3	28.2	473	1
MAP1LC3B	MLP3B_HUMAN;MP3B2_HUMAN	A6NCE7;Q9GZQ8	28	28.3	28.3	28.2	474	1
PSMA4	PSA4_HUMAN	P25789	28.2	28.1	28.3	28.2	475	1
PGLS	6PGL_HUMAN	O95336	28.2	28.2	28.3	28.2	476	1
ITGAV	ITAV_HUMAN	P06756	28.2	28.2	28.2	28.2	477	1
CIRBP	CIRBP_HUMAN	Q14011	28.3	28.2	28.1	28.2	478	1
PCBP3	PCBP3_HUMAN	P57721	28.3	28.2	28.2	28.2	479	1
EIF4H	IF4H_HUMAN	Q15056	28.2	28.2	28.1	28.2	480	1
CBR1	CBR1_HUMAN	P16152	28.3	28.2	28.1	28.2	481	1
ECHS1	ECHM_HUMAN	P30084	28.2	28.1	28.2	28.2	482	1
CRYZL1	QORL1_HUMAN	O95825	28.2	28.1	28.3	28.2	483	1
SSB	LA_HUMAN	P05455	28.2	28.2	28.1	28.2	484	1
RPS11	RS11_HUMAN	P62280	28	28.2	28.3	28.2	485	1
NDUFS4	NDUS4_HUMAN	O43181	28.2	28.2	28.2	28.2	486	1
CCDC47	CCD47_HUMAN	Q96A33	28.2	28.2	28.1	28.2	487	1
CKAP5	CKAP5_HUMAN	Q14008	28.2	28.2	28.2	28.2	488	1
DEK	DEK_HUMAN	P35659	28.1	28.2	28.2	28.2	489	1
FTL	FRIL_HUMAN	P02792	28.2	28.2	28.1	28.2	490	1
SAFB	SAFB1_HUMAN	Q15424	28.5	28.1	27.9	28.1	491	1
AP1B1	AP1B1_HUMAN	Q10567	28.2	28.2	28.1	28.2	492	1
ATP5MG	ATP5L_HUMAN	O75964	28.2	28.1	28.1	28.2	493	1
TECR	TECR_HUMAN	Q9NZ01	28.2	28.3	28.1	28.2	494	1
NASP	NASP_HUMAN	P49321	28.3	28.2	28	28.2	495	1
HSPA4	HSP74_HUMAN	P34932	28.1	28.2	28.2	28.2	496	1
NUCB1	NUCB1_HUMAN	Q02818	28.1	28.2	28.2	28.2	497	1
CD9	CD9_HUMAN	P21926	28	28.2	28.2	28.1	498	1
EIF3F	EIF3F_HUMAN	O00303	28.1	28.1	28.2	28.1	499	1
TXNDC12	TXD12_HUMAN	O95881	28.2	28.2	28	28.1	500	1
ARPC3	ARPC3_HUMAN	O15145	28.2	28	28.2	28.1	501	1
PSMB7	PSB7_HUMAN	Q99436	28.1	28.2	28.2	28.1	502	1
VAC14	VAC14_HUMAN	Q08AM6	28.2	28.3	27.9	28.1	503	1
CRMP1	DPYL1_HUMAN	Q14194	28.2	28.2	28.1	28.1	504	1
CLTA	CLCA_HUMAN	P09496	28.1	28.1	28.3	28.1	505	1
MANF	MANF_HUMAN	P55145	28.1	28.1	28.1	28.1	506	1
DDX6	DDX6_HUMAN	P26196	28.2	28.1	28.1	28.1	507	1
PRDX4	PRDX4_HUMAN	Q13162	28.1	28.1	28.1	28.1	508	1
CD47	CD47_HUMAN	Q08722	28.2	28.1	28	28.1	509	1
FEN1	FEN1_HUMAN	P39748	28.1	28.1	28.1	28.1	510	1
AP2A2	AP2A2_HUMAN	O94973	28.1	28	28.1	28.1	511	1
SRI	SORCN_HUMAN	P30626	27.9	28.1	28.3	28.1	512	1
RPL18A	RL18A_HUMAN	Q02543	27.9	28.2	28.2	28.1	513	1
RPS29	RS29_HUMAN	P62273	27.8	28.2	28.2	28.1	514	1
EPHX1	HYEP_HUMAN	P07099	28.1	28	28.1	28.1	515	1
SLC25A3	S25A3_HUMAN	Q00325	28.1	28	28.1	28.1	516	1
HADHB	ECHB_HUMAN	P55084	28.1	28.1	28	28.1	517	1
SCARB2	SCRB2_HUMAN	Q14108	28	28.1	28	28	518	1
FUBP1	FUBP1_HUMAN	Q96AE4	28.1	28	28.1	28	519	1
HSD17B12	DHB12_HUMAN	Q53GQ0	28.1	28.1	28	28	520	1
ACTR3	ARP3_HUMAN	P61158	28	28.1	28.1	28	521	1
ECI2	ECI2_HUMAN	O75521	28.1	28	28.1	28	522	1
HAS1	HYAS1_HUMAN	Q92839	27.9	28.1	28.1	28	523	1
CDH2	CADH2_HUMAN	P19022	28.1	28.1	28	28	524	1
TBCB	TBCB_HUMAN	Q99426	28.1	28	28.1	28	525	1
EIF3A	EIF3A_HUMAN	Q14152	28.1	28.1	28	28	526	1
AKR1B1	ALDR_HUMAN	P15121	28.1	27.9	28.1	28	527	1
TMX1	TMX1_HUMAN	Q9H3N1	28.1	28	27.9	28	528	1
TXNDC5	TXND5_HUMAN	Q8NBS9	28	28.1	27.9	28	529	1
CCT7	TCPH_HUMAN	Q99832	28	28	28	28	530	1
ACTN1	ACTN1_HUMAN	P12814	28	28	28	28	531	1
SPTBN1	SPTB2_HUMAN	Q01082	28	28.1	28	28	532	1
DBN1	DREB_HUMAN	Q16643	27.9	28.2	28	28	533	1
HP1BP3	HP1B3_HUMAN	Q5SSJ5	28.1	28	28	28	534	1
CAPZA1	CAZA1_HUMAN	P52907	28	28.1	28	28	535	1
PRPF19	PRP19_HUMAN	Q9UMS4	28	28	28	28	536	1
DYNLL1	DYL1_HUMAN	P63167	28	28.1	27.9	28	537	1
CTNNB1	CTNB1_HUMAN	P35222	28	28	28	28	538	1
MTPN	MTPN_HUMAN	P58546	27.9	28	28	28	539	1
PRCP	PCP_HUMAN	P42785	28.1	27.9	27.9	28	540	1
DDX17	DDX17_HUMAN	Q92841	27.9	28	28.1	28	541	1
PTGR2	PTGR2_HUMAN	Q8N8N7	28	27.9	28	28	542	1
TPR	TPR_HUMAN	P12270	28	28	27.9	28	543	1
NUDC	NUDC_HUMAN	Q9Y266	27.9	28	28	28	544	1
DCLK2	DCLK2_HUMAN	Q8N568	28	27.9	28	28	545	1
APP	A4_HUMAN	P05067	27.9	28	28	28	546	1
CST3	CYTC_HUMAN	P01034	28	27.9	28	28	547	1
DCLK1	DCLK1_HUMAN	O15075	28	28	28	28	548	1
HNRNPAB	ROAA_HUMAN	Q99729	28.1	28	27.8	28	549	1
SCRN1	SCRN1_HUMAN	Q12765	28	28	28	28	550	1
RCN1	RCN1_HUMAN	Q15293	27.9	28	27.9	28	551	1
MAP1LC3A	MLP3A_HUMAN	Q9H492	28	27.8	28	28	552	1
GMFB	GMFB_HUMAN	P60983	28	27.8	28	27.9	553	1
PSMB6	PSB6_HUMAN	P28072	27.9	28	28	28	554	1
BPNT2	IMPA3_HUMAN	Q9NX62	28	28	27.9	27.9	555	1
ATP4A	ATP4A_HUMAN	P20648	27.9	27.8	28.1	27.9	556	1
ETF1	ERF1_HUMAN	P62495	27.9	28	27.9	27.9	557	1
GRHPR	GRHPR_HUMAN	Q9UBQ7	27.9	27.9	28	27.9	558	1
AHSA1	AHSA1_HUMAN	O95433	28	27.9	27.9	27.9	559	1
VBP1	PFD3_HUMAN	P61758	27.9	27.9	27.9	27.9	560	1
SNRPD1	SMD1_HUMAN	P62314	28	28	27.8	27.9	561	1
CCDC6	CCDC6_HUMAN	Q16204	27.8	28	28	27.9	562	1
CYB5B	CYB5B_HUMAN	O43169	28.1	27.9	27.7	27.9	563	1
TUBA4A	TBA4A_HUMAN	P68366	28.2	27.7	27.8	27.9	564	1
ATP5ME	ATP5I_HUMAN	P56385	28	27.9	27.8	27.9	565	1
SH3BGRL	SH3L1_HUMAN	O75368	27.9	27.8	28	27.9	566	1
STX12	STX12_HUMAN	Q86Y82	27.9	27.8	28	27.9	567	1
ATP1A1	AT1A1_HUMAN	P05023	27.9	27.9	27.9	27.9	568	1
RTN3	RTN3_HUMAN	O95197	27.9	28	27.9	27.9	569	1
NAPA	SNAA_HUMAN	P54920	27.9	27.9	27.8	27.9	570	1
DUT	DUT_HUMAN	P33316	27.9	27.9	27.9	27.9	571	1
CARHSP1	CHSP1_HUMAN	Q9Y2V2	28.1	28	27.6	27.9	572	1
RDX	RADI_HUMAN	P35241	27.9	27.8	28	27.9	573	1
AP2B1	AP2B1_HUMAN	P63010	27.9	27.9	27.9	27.9	574	1
IMMT	MIC60_HUMAN	Q16891	27.9	27.9	27.8	27.9	575	1
PDCL3	PDCL3_HUMAN	Q9H2J4	27.8	28	27.8	27.9	576	1
SPTAN1	SPTN1_HUMAN	Q13813	27.8	27.9	27.9	27.9	577	1
MAP4K4	M4K4_HUMAN	O95819	27.9	27.9	27.9	27.9	578	1
ATP5F1C	ATPG_HUMAN	P36542	27.8	27.9	27.9	27.9	579	1
COLGALT2	GT252_HUMAN	Q8IYK4	27.9	27.9	27.8	27.9	580	1
PSMB5	PSB5_HUMAN	P28074	27.9	27.8	27.9	27.9	581	1
NUMA1	NUMA1_HUMAN	Q14980	27.9	27.9	27.8	27.9	582	1
MESD	MESD_HUMAN	Q14696	27.9	27.9	27.8	27.9	583	1
ABRACL	ABRAL_HUMAN	Q9P1F3	27.7	27.9	28	27.9	584	1
DTD1	DTD1_HUMAN	Q8TEA8	27.9	27.8	27.8	27.9	585	1
S100A6	S10A6_HUMAN	P06703	27.7	27.9	27.9	27.8	586	1
SNRPA	SNRPA_HUMAN	P09012	27.8	27.8	27.9	27.8	587	1
CLIC4	CLIC4_HUMAN	Q9Y696	27.9	27.9	27.7	27.8	588	1
PSME1	PSME1_HUMAN	Q06323	27.8	27.8	27.9	27.8	589	1
PFDN2	PFD2_HUMAN	Q9UHV9	27.9	27.6	28	27.8	590	1
UBE2V1	UB2V1_HUMAN	Q13404	27.9	27.8	27.9	27.8	591	1
PPP1R7	PP1R7_HUMAN	Q15435	27.8	27.8	27.9	27.8	592	1
IDH2	IDHP_HUMAN	P48735	28	27.8	27.7	27.8	593	1
SRSF2	SRSF2_HUMAN	Q01130	27.9	27.7	27.8	27.8	594	1
BLMH	BLMH_HUMAN	Q13867	27.7	27.9	27.8	27.8	595	1
GSR	GSHR_HUMAN	P00390	27.8	27.8	27.8	27.8	596	1
CPNE3	CPNE3_HUMAN	O75131	27.7	27.9	27.8	27.8	597	1
FERMT2	FERM2_HUMAN	Q96AC1	27.8	27.8	27.8	27.8	598	1
CELF2	CELF2_HUMAN	O95319	27.8	27.9	27.8	27.8	599	1
PSMA2	PSA2_HUMAN	P25787	27.9	27.7	27.8	27.8	600	1
BTF3	BTF3_HUMAN	P20290	27.9	27.7	27.7	27.8	601	1
SH3BGRL3	SH3L3_HUMAN	Q9H299	27.7	27.8	27.9	27.8	602	1
RAD23B	RD23B_HUMAN	P54727	27.9	27.7	27.8	27.8	603	1
RPL31	RL31_HUMAN	P62899	27.7	27.8	27.9	27.8	604	1
DLAT	ODP2_HUMAN	P10515	27.9	27.7	27.8	27.8	605	1
GYG1	GLYG_HUMAN	P46976	27.7	27.8	27.8	27.8	606	1
EIF3C	EIF3C_HUMAN	Q99613	27.8	27.8	27.7	27.8	607	1
EIF4E	IF4E_HUMAN	P06730	27.8	27.7	27.8	27.8	608	1
RPL23	RL23_HUMAN	P62829	27.5	27.8	28	27.8	609	1
ACSL3	ACSL3_HUMAN	O95573	27.8	27.7	27.8	27.8	610	1
PLEC	PLEC_HUMAN	Q15149	27.7	27.8	27.7	27.8	611	1
HNRNPF	HNRPF_HUMAN	P52597	27.7	27.8	27.7	27.8	612	1
SNRNP70	RU17_HUMAN	P08621	27.7	27.7	27.8	27.8	613	1
GNPDA1	GNPI1_HUMAN	P46926	27.8	27.8	27.6	27.7	614	1
COX7A2	CX7A2_HUMAN	P14406	27.6	28	27.6	27.7	615	1
HNRNPM	HNRPM_HUMAN	P52272	27.7	27.9	27.6	27.7	616	1
CELF1	CELF1_HUMAN	Q92879	27.8	27.8	27.6	27.7	617	1
HINT1	HINT1_HUMAN	P49773	27.8	27.6	27.8	27.7	618	1
PCYOX1	PCYOX_HUMAN	Q9UHG3	27.7	27.8	27.7	27.7	619	1
GABARAPL2	GBRL2_HUMAN	P60520	27.7	27.8	27.7	27.7	620	1
MTCH2	MTCH2_HUMAN	Q9Y6C9	27.8	27.7	27.7	27.7	621	1
ABAT	GABT_HUMAN	P80404	27.7	27.7	27.7	27.7	622	1
RO60	RO60_HUMAN	P10155	27.8	27.7	27.7	27.7	623	1
ATP5PB	AT5F1_HUMAN	P24539	27.7	27.7	27.7	27.7	624	1
BLVRA	BIEA_HUMAN	P53004	27.7	27.7	27.8	27.7	625	1
QDPR	DHPR_HUMAN	P09417	27.7	27.7	27.8	27.7	626	1
TM9SF3	TM9S3_HUMAN	Q9HD45	27.8	27.7	27.7	27.7	627	1
VCL	VINC_HUMAN	P18206	27.7	27.7	27.7	27.7	628	1
UGP2	UGPA_HUMAN	Q16851	27.7	27.7	27.7	27.7	629	1
TRIM28	TIF1B_HUMAN	Q13263	27.7	27.7	27.7	27.7	630	1
ATP6V1E1	VATE1_HUMAN	P36543	27.7	27.7	27.7	27.7	631	1
LAP3	AMPL_HUMAN	P28838	27.7	27.7	27.7	27.7	632	1
PLIN3	PLIN3_HUMAN	O60664	27.7	27.7	27.7	27.7	633	1
DHRS7	DHRS7_HUMAN	Q9Y394	27.6	27.7	27.7	27.7	634	1
CBX1	CBX1_HUMAN	P83916	27.8	27.6	27.7	27.7	635	1
APLP2	APLP2_HUMAN	Q06481	27.7	27.7	27.7	27.7	636	1
CRKL	CRKL_HUMAN	P46109	27.6	27.7	27.7	27.7	637	1
RALA	RALA_HUMAN	P11233	27.7	27.7	27.7	27.7	638	1
LMNB2	LMNB2_HUMAN	Q03252	28	27.6	27.4	27.7	639	1
EIF2S3	IF2G_HUMAN	P41091	27.7	27.6	27.7	27.7	640	1
AK2	KAD2_HUMAN	P54819	27.7	27.6	27.8	27.7	641	1
PLPP3	PLPP3_HUMAN	O14495	27.6	27.7	27.8	27.7	642	1
MT2A	MT2_HUMAN	P02795	27.6	27.8	27.6	27.7	643	1
SARS1	SYSC_HUMAN	P49591	27.7	27.7	27.6	27.7	644	1
PRDX5	PRDX5_HUMAN	P30044	27.8	27.6	27.6	27.7	645	1
TBCA	TBCA_HUMAN	O75347	27.8	27.6	27.5	27.7	646	1
PSMB2	PSB2_HUMAN	P49721	27.7	27.5	27.7	27.6	647	1
IGF2BP2	IF2B2_HUMAN	Q9Y6M1	27.6	27.7	27.6	27.7	648	1
EIF3M	EIF3M_HUMAN	Q7L2H7	27.7	27.6	27.7	27.7	649	1
ENOPH1	ENOPH_HUMAN	Q9UHY7	27.7	27.8	27.5	27.6	650	1
NARS1	SYNC_HUMAN	O43776	27.6	27.7	27.7	27.6	651	1
RRM1	RIR1_HUMAN	P23921	27.7	27.6	27.6	27.6	652	1
CNPY3	CNPY3_HUMAN	Q9BT09	27.7	27.7	27.5	27.6	653	1
PDGFRA	PGFRA_HUMAN	P16234	27.7	27.6	27.6	27.6	654	1
NUDT21	CPSF5_HUMAN	O43809	27.7	27.6	27.6	27.6	655	1
KRT2	K22E_HUMAN	P35908	28.4	27.1	26.7	27.4	656	1
SNRPE	RUXE_HUMAN	P62304	28	27.2	27.6	27.6	657	1
LAMP2	LAMP2_HUMAN	P13473	27.5	27.6	27.8	27.6	658	1
ATP5MK	ATPMK_HUMAN	Q96IX5	27.7	27.6	27.5	27.6	659	1
MLEC	MLEC_HUMAN	Q14165	27.6	27.6	27.7	27.6	660	1
GSTM3	GSTM3_HUMAN	P21266	27.6	27.6	27.7	27.6	661	1
SARNP	SARNP_HUMAN	P82979	27.6	27.7	27.6	27.6	662	1
SPCS3	SPCS3_HUMAN	P61009	27.6	27.6	27.6	27.6	663	1
ARPC2	ARPC2_HUMAN	O15144	27.5	27.6	27.7	27.6	664	1
CPT1A	CPT1A_HUMAN	P50416	27.6	27.7	27.6	27.6	665	1
CDC37	CDC37_HUMAN	Q16543	27.6	27.6	27.7	27.6	666	1
SSBP1	SSBP_HUMAN	Q04837	27.7	27.6	27.6	27.6	667	1
SERPINB6	SPB6_HUMAN	P35237	27.6	27.6	27.7	27.6	668	1
NEDD8	NEDD8_HUMAN	Q15843	27.7	27.5	27.6	27.6	669	1
RPA1	RFA1_HUMAN	P27694	27.6	27.6	27.6	27.6	670	1
PLS3	PLST_HUMAN	P13797	27.6	27.5	27.7	27.6	671	1
SKP1	SKP1_HUMAN	P63208	27.5	27.6	27.7	27.6	672	1
EZR	EZRI_HUMAN	P15311	27.7	27.6	27.6	27.6	673	1
PPP1CA	PP1A_HUMAN	P62136	27.6	27.6	27.5	27.6	674	1
SSRP1	SSRP1_HUMAN	Q08945	27.5	27.6	27.6	27.6	675	1
ATP6V1G1	VATG1_HUMAN	O75348	27.5	27.7	27.6	27.6	676	1
WARS1	SYWC_HUMAN	P23381	27.5	27.5	27.7	27.6	677	1
CAPNS1	CPNS1_HUMAN	P04632	27.5	27.5	27.7	27.6	678	1
SSR1	SSRA_HUMAN	P43307	27.6	27.5	27.7	27.6	679	1
SFXN1	SFXN1_HUMAN	Q9H9B4	27.5	27.6	27.6	27.6	680	1
TMED7	TMED7_HUMAN	Q9Y3B3	27.7	27.6	27.5	27.6	681	1
SLC25A4	ADT1_HUMAN	P12235	27.5	27.7	27.5	27.6	682	1
PAK2	PAK2_HUMAN	Q13177	27.6	27.5	27.5	27.6	683	1
NANS	SIAS_HUMAN	Q9NR45	27.5	27.5	27.6	27.5	684	1
NDUFA4	NDUA4_HUMAN	O00483	27.5	27.6	27.5	27.5	685	1
CYFIP1	CYFP1_HUMAN	Q7L576	27.4	27.6	27.6	27.5	686	1
GSTM2	GSTM2_HUMAN	P28161	27.6	27.5	27.6	27.5	687	1
CALD1	CALD1_HUMAN	Q05682	27.6	27.5	27.5	27.5	688	1
GGCT	GGCT_HUMAN	O75223	27.7	27.4	27.5	27.5	689	1
SMARCC2	SMRC2_HUMAN	Q8TAQ2	27.5	27.5	27.5	27.5	690	1
KTN1	KTN1_HUMAN	Q86UP2	27.5	27.5	27.6	27.5	691	1
TTYH1	TTYH1_HUMAN	Q9H313	27.5	27.3	27.7	27.5	692	1
COX5B	COX5B_HUMAN	P10606	27.6	27.4	27.6	27.5	693	1
SPCS2	SPCS2_HUMAN	Q15005	27.6	27.5	27.5	27.5	694	1
PDAP1	HAP28_HUMAN	Q13442	27.6	27.5	27.5	27.5	695	1
CNP	CN37_HUMAN	P09543	27.5	27.5	27.5	27.5	696	1
RSU1	RSU1_HUMAN	Q15404	27.5	27.5	27.6	27.5	697	1
HIP1	HIP1_HUMAN	O00291	27.5	27.5	27.6	27.5	698	1
NUDT5	NUDT5_HUMAN	Q9UKK9	27.6	27.5	27.4	27.5	699	1
BZW1	5MP2_HUMAN	Q7L1Q6	27.5	27.5	27.5	27.5	700	1
APOE	APOE_HUMAN	P02649	27.5	27.5	27.5	27.5	701	1
PRPS1	PRPS1_HUMAN	P60891	27.5	27.5	27.5	27.5	702	1
SEPTIN5	SEPT5_HUMAN	Q99719	27.4	27.5	27.5	27.5	703	1
CZIB	CZIB_HUMAN	Q9NWV4	27.5	27.6	27.5	27.5	704	1
THRAP3	TR150_HUMAN	Q9Y2W1	27.6	27.5	27.4	27.5	705	1
HSD17B10	HCD2_HUMAN	Q99714	27.7	27.4	27.4	27.5	706	1
VAT1L	VAT1L_HUMAN	Q9HCJ6	27.5	27.6	27.4	27.5	707	1
CAT	CATA_HUMAN	P04040	27.5	27.5	27.5	27.5	708	1
ACTA2	ACTA_HUMAN;ACTH_HUMAN	P62736;P63267	NA	27.5	NA	27.5	709	1
CD151	CD151_HUMAN	P48509	27.4	27.6	27.5	27.5	710	1
PITPNA	PIPNA_HUMAN	Q00169	27.5	27.4	27.5	27.5	711	1
SF3B2	SF3B2_HUMAN	Q13435	27.6	27.5	27.4	27.5	712	1
FDFT1	FDFT_HUMAN	P37268	27.6	27.5	27.3	27.5	713	1
HNRNPA0	ROA0_HUMAN	Q13151	27.6	27.5	27.4	27.5	714	1
PLOD3	PLOD3_HUMAN	O60568	27.5	27.4	27.5	27.5	715	1
MICAL2	MICA2_HUMAN	O94851	NA	NA	27.5	27.5	716	1
POFUT1	OFUT1_HUMAN	Q9H488	27.4	27.6	27.4	27.5	717	1
CAPN1	CAN1_HUMAN	P07384	27.4	27.4	27.6	27.5	718	1
API5	API5_HUMAN	Q9BZZ5	27.5	27.5	27.5	27.5	719	1
CSRP1	CSRP1_HUMAN	P21291	27.5	27.5	27.4	27.5	720	1
GNB2	GBB2_HUMAN	P62879	27.4	27.4	27.6	27.5	721	1
PFDN6	PFD6_HUMAN	O15212	27.5	27.4	27.4	27.5	722	1
KPNA3	IMA4_HUMAN	O00505	27.5	27.5	27.3	27.5	723	1
STRN	STRN_HUMAN	O43815	27.4	27.5	27.5	27.5	724	1
HACD3	HACD3_HUMAN	Q9P035	27.5	27.4	27.5	27.5	725	1
SRSF1	SRSF1_HUMAN	Q07955	27.4	27.4	27.6	27.5	726	1
SOD2	SODM_HUMAN	P04179	27.5	27.5	27.4	27.5	727	1
PSIP1	PSIP1_HUMAN	O75475	27.4	27.5	27.5	27.5	728	1
EIF3D	EIF3D_HUMAN	O15371	27.5	27.5	27.4	27.5	729	1
THOC1	THOC1_HUMAN	Q96FV9	27.4	27.6	27.4	27.4	730	1
DNASE2	DNS2A_HUMAN	O00115	27.4	27.5	27.5	27.4	731	1
CNTFR	CNTFR_HUMAN	P26992	27.5	27.4	27.4	27.4	732	1
SGTA	SGTA_HUMAN	O43765	27.5	27.4	27.4	27.4	733	1
TSPAN14	TSN14_HUMAN	Q8NG11	27.3	27.6	27.5	27.4	734	1
EIF3G	EIF3G_HUMAN	O75821	27.4	27.4	27.4	27.4	735	1
CTCF	CTCF_HUMAN	P49711	27.5	27.4	27.5	27.4	736	1
ITGB5	ITB5_HUMAN	P18084	27.4	27.4	27.5	27.4	737	1
DPYSL5	DPYL5_HUMAN	Q9BPU6	27.3	27.4	27.6	27.4	738	1
DCTN1	DCTN1_HUMAN	Q14203	27.5	27.4	27.4	27.4	739	1
NDUFS1	NDUS1_HUMAN	P28331	27.5	27.4	27.4	27.4	740	1
SRSF7	SRSF7_HUMAN	Q16629	27.5	27.4	27.3	27.4	741	1
SBDS	SBDS_HUMAN	Q9Y3A5	27.5	27.4	27.4	27.4	742	1
ZNF207	ZN207_HUMAN	O43670	27.4	27.4	27.5	27.4	743	1
RTCB	RTCB_HUMAN	Q9Y3I0	27.3	27.5	27.4	27.4	744	1
DLST	ODO2_HUMAN	P36957	27.4	27.4	27.4	27.4	745	1
PPP2CB	PP2AB_HUMAN	P62714	27.3	27.5	27.5	27.4	746	1
NUP98	NUP98_HUMAN	P52948	27.4	27.5	27.3	27.4	747	1
S100A13	S10AD_HUMAN	Q99584	27.4	27.3	27.5	27.4	748	1
EIF3I	EIF3I_HUMAN	Q13347	27.4	27.4	27.5	27.4	749	1
FKBP2	FKBP2_HUMAN	P26885	27.5	27.4	27.4	27.4	750	1
GPX4	GPX4_HUMAN	P36969	27.4	27.4	27.5	27.4	751	1
ECI1	ECI1_HUMAN	P42126	27.5	27.5	27.3	27.4	752	1
ACOT13	ACO13_HUMAN	Q9NPJ3	27.4	27.5	27.3	27.4	753	1
OTUB1	OTUB1_HUMAN	Q96FW1	27.4	27.4	27.4	27.4	754	1
PYGL	PYGL_HUMAN	P06737	27.2	27.5	27.5	27.4	755	1
LSM8	LSM8_HUMAN	O95777	27.4	27.4	27.4	27.4	756	1
PLCH1	PLCH1_HUMAN	Q4KWH8	27.5	27.4	27.3	27.4	757	1
CLPTM1	CLPT1_HUMAN	O96005	27.4	27.5	27.3	27.4	758	1
LMAN2	LMAN2_HUMAN	Q12907	27.3	27.4	27.5	27.4	759	1
VTA1	VTA1_HUMAN	Q9NP79	27.4	27.4	27.4	27.4	760	1
TUBB6	TBB6_HUMAN	Q9BUF5	27.5	27.4	27.3	27.4	761	1
NOVA1	NOVA1_HUMAN	P51513	27.4	27.3	27.4	27.4	762	1
SMU1	SMU1_HUMAN	Q2TAY7	27.3	27.5	27.3	27.4	763	1
ADD3	ADDG_HUMAN	Q9UEY8	27.4	27.4	27.3	27.4	764	1
ESYT2	ESYT2_HUMAN	A0FGR8	27.4	27.4	27.4	27.4	765	1
POR	NCPR_HUMAN	P16435	27.4	27.4	27.4	27.4	766	1
SCAMP4	SCAM4_HUMAN	Q969E2	27.2	27.4	27.5	27.4	767	1
AIF1L	AIF1L_HUMAN	Q9BQI0	27.5	27.3	27.3	27.4	768	1
RTN1	RTN1_HUMAN	Q16799	27.5	27.3	27.3	27.4	769	1
CSRP2	CSRP2_HUMAN	Q16527	27.4	27.4	27.3	27.4	770	1
PSPC1	PSPC1_HUMAN	Q8WXF1	27.5	27.2	27.4	27.4	771	1
GNB4	GBB4_HUMAN	Q9HAV0	27.3	27.4	27.4	27.4	772	1
PITPNB	PIPNB_HUMAN	P48739	27.3	27.3	27.5	27.4	773	1
NCKAP1	NCKP1_HUMAN	Q9Y2A7	27.4	27.4	27.3	27.4	774	1
PPP1CC	PP1G_HUMAN	P36873	27.5	27.2	27.4	27.4	775	1
UBE2D2	UB2D2_HUMAN;UB2D3_HUMAN	P61077;P62837	27.3	27.5	27.3	27.4	776	1
UGGT1	UGGG1_HUMAN	Q9NYU2	27.4	27.3	27.3	27.4	777	1
NAPG	SNAG_HUMAN	Q99747	27.3	27.4	27.4	27.4	778	1
ERGIC1	ERGI1_HUMAN	Q969X5	27.5	27.4	27.2	27.3	779	1
RNH1	RINI_HUMAN	P13489	27.4	27.3	27.4	27.4	780	1
PGM1	PGM1_HUMAN	P36871	27.4	27.3	27.4	27.4	781	1
NDRG2	NDRG2_HUMAN	Q9UN36	27.3	27.4	27.3	27.4	782	1
CUL3	CUL3_HUMAN	Q13618	27.4	27.3	27.3	27.3	783	1
ADK	ADK_HUMAN	P55263	27.3	27.3	27.4	27.3	784	1
MT-CO2	COX2_HUMAN	P00403	27.1	27.4	27.6	27.3	785	1
CFL2	COF2_HUMAN	Q9Y281	27.4	27.4	27.2	27.3	786	1
TARDBP	TADBP_HUMAN	Q13148	27.4	27.4	27.3	27.3	787	1
DSTN	DEST_HUMAN	P60981	27.4	27.4	27.3	27.3	788	1
MYL6	MYL6_HUMAN	P60660	27.4	27.2	27.4	27.3	789	1
GPD2	GPDM_HUMAN	P43304	27.3	27.4	27.3	27.3	790	1
SAR1A	SAR1A_HUMAN	Q9NR31	27.3	27.3	27.4	27.3	791	1
IDI1	IDI1_HUMAN	Q13907	27.4	27.3	27.4	27.3	792	1
COPS5	CSN5_HUMAN	Q92905	27.3	27.3	27.4	27.3	793	1
ENAH	ENAH_HUMAN	Q8N8S7	27.3	27.3	27.4	27.3	794	1
DDX1	DDX1_HUMAN	Q92499	27.3	27.4	27.3	27.3	795	1
LRP1	LRP1_HUMAN	Q07954	27.3	27.3	27.4	27.3	796	1
LETM1	LETM1_HUMAN	O95202	27.5	27.3	27.2	27.3	797	1
STRAP	STRAP_HUMAN	Q9Y3F4	27.2	27.4	27.4	27.3	798	1
CRYZ	QOR_HUMAN	Q08257	27.4	27.2	27.3	27.3	799	1
GNG2	GBG2_HUMAN	P59768	27.2	27.5	27.3	27.3	800	1
TNPO1	TNPO1_HUMAN	Q92973	27.3	27.4	27.3	27.3	801	1
PCMT1	PIMT_HUMAN	P22061	27.4	27.2	27.3	27.3	802	1
ATP5F1D	ATPD_HUMAN	P30049	27.4	27.3	27.2	27.3	803	1
PLD3	PLD3_HUMAN	Q8IV08	27.3	27.3	27.4	27.3	804	1
SDHA	SDHA_HUMAN	P31040	27.4	27.3	27.3	27.3	805	1
SPARC	SPRC_HUMAN	P09486	27.2	27.3	27.4	27.3	806	1
MIX23	MIX23_HUMAN	Q4VC31	27.3	27.4	27.3	27.3	807	1
VAPB	VAPB_HUMAN	O95292	27.3	27.4	27.3	27.3	808	1
RCC2	RCC2_HUMAN	Q9P258	27.3	27.3	27.3	27.3	809	1
RPL38	RL38_HUMAN	P63173	27	27.3	27.6	27.3	810	1
EIF3J	EIF3J_HUMAN	O75822	27.3	27.3	27.3	27.3	811	1
LSM7	LSM7_HUMAN	Q9UK45	27.3	27.1	27.4	27.3	812	1
PLXNA1	PLXA1_HUMAN	Q9UIW2	27.3	27.4	27.2	27.3	813	1
SND1	SND1_HUMAN	Q7KZF4	27.2	27.4	27.3	27.3	814	1
FKBP4	FKBP4_HUMAN	Q02790	27.3	27.3	27.3	27.3	815	1
GNAI3	GNAI3_HUMAN	P08754	27.3	27.4	27.2	27.3	816	1
CORO1B	COR1B_HUMAN	Q9BR76	27.3	27.3	27.3	27.3	817	1
EIF4A3	IF4A3_HUMAN	P38919	27.4	27.2	27.2	27.3	818	1
UBE2M	UBC12_HUMAN	P61081	27.3	27.2	27.3	27.3	819	1
SEC23B	SC23B_HUMAN	Q15437	27.3	27.3	27.2	27.3	820	1
GNG5	GBG5_HUMAN	P63218	27.2	27.3	27.4	27.3	821	1
HNRNPH3	HNRH3_HUMAN	P31942	27.3	27.4	27.1	27.3	822	1
AKR1A1	AK1A1_HUMAN	P14550	27.2	27.2	27.4	27.3	823	1
PICALM	PICAL_HUMAN	Q13492	27.3	27.2	27.3	27.3	824	1
CLU	CLUS_HUMAN	P10909	27.3	27.2	27.2	27.3	825	1
B2M	B2MG_HUMAN	P61769	27.3	27.3	27.2	27.3	826	1
UQCRFS1	UCRI_HUMAN	P47985	27.2	27.3	27.3	27.3	827	1
PDHA1	ODPA_HUMAN	P08559	27.3	27.2	27.3	27.3	828	1
MRPL12	RM12_HUMAN	P52815	27.1	27.4	27.3	27.3	829	1
SCCPDH	SCPDL_HUMAN	Q8NBX0	27.3	27.3	27.2	27.3	830	1
GNG7	GBG7_HUMAN	O60262	27.1	27.3	27.4	27.3	831	1
PDCD6IP	PDC6I_HUMAN	Q8WUM4	27.3	27.3	27.3	27.3	832	1
MTAP	MTAP_HUMAN	Q13126	27.2	27.2	27.3	27.3	833	1
AIMP1	AIMP1_HUMAN	Q12904	27.2	27.2	27.3	27.3	834	1
NIPSNAP2	NIPS2_HUMAN	O75323	27.3	27.3	27.2	27.3	835	1
RPL36AL	RL36L_HUMAN	Q969Q0	27	27.3	27.4	27.2	836	1
RAB18	RAB18_HUMAN	Q9NP72	27.2	27.2	27.3	27.3	837	1
SNX12	SNX12_HUMAN	Q9UMY4	27.2	27.2	27.3	27.2	838	1
SRSF6	SRSF6_HUMAN	Q13247	27.4	27.1	27.2	27.2	839	1
DAZAP1	DAZP1_HUMAN	Q96EP5	27.3	27.1	27.3	27.2	840	1
ADAR	DSRAD_HUMAN	P55265	27.4	27.3	27.1	27.2	841	1
HNMT	HNMT_HUMAN	P50135	27.2	27.2	27.3	27.2	842	1
PPA1	IPYR_HUMAN	Q15181	27.2	27.3	27.2	27.2	843	1
SLC25A1	TXTP_HUMAN	P53007	27.3	27.2	27.2	27.2	844	1
HIBCH	HIBCH_HUMAN	Q6NVY1	27.2	27.3	27.2	27.2	845	1
LAMTOR2	LTOR2_HUMAN	Q9Y2Q5	27.3	27.2	27.2	27.2	846	1
AARS1	SYAC_HUMAN	P49588	27.2	27.2	27.3	27.2	847	1
STX7	STX7_HUMAN	O15400	27.2	27.3	27.2	27.2	848	1
HSDL2	HSDL2_HUMAN	Q6YN16	27.3	27.2	27.2	27.2	849	1
GET3	GET3_HUMAN	O43681	27.3	27.3	27.1	27.2	850	1
GSTK1	GSTK1_HUMAN	Q9Y2Q3	27.3	27.2	27.2	27.2	851	1
EIF3K	EIF3K_HUMAN	Q9UBQ5	27.1	27.2	27.3	27.2	852	1
PRMT1	ANM1_HUMAN	Q99873	27.2	27.2	27.2	27.2	853	1
ISCU	ISCU_HUMAN	Q9H1K1	27.3	27.2	27.1	27.2	854	1
NADK2	NAKD2_HUMAN	Q4G0N4	27.3	27.3	27.1	27.2	855	1
SDHB	SDHB_HUMAN	P21912	27.1	27.3	27.2	27.2	856	1
CTSA	PPGB_HUMAN	P10619	27.1	27.2	27.4	27.2	857	1
UQCRH	QCR6_HUMAN	P07919	27	27.3	27.3	27.2	858	1
ACAA1	THIK_HUMAN	P09110	27.2	27.2	27.2	27.2	859	1
LASP1	LASP1_HUMAN	Q14847	27.4	27.2	27.1	27.2	860	1
CNDP2	CNDP2_HUMAN	Q96KP4	27.1	27.3	27.2	27.2	861	1
GNPAT	GNPAT_HUMAN	O15228	27.2	27.3	27.1	27.2	862	1
ACTR2	ARP2_HUMAN	P61160	27.2	27.2	27.2	27.2	863	1
PLTP	PLTP_HUMAN	P55058	27.1	27.2	27.3	27.2	864	1
NCLN	NCLN_HUMAN	Q969V3	27.3	27.2	27.1	27.2	865	1
USE1	USE1_HUMAN	Q9NZ43	27.1	27.2	27.2	27.2	866	1
ARPC5	ARPC5_HUMAN	O15511	27.2	27.2	27.2	27.2	867	1
ATP5MJ	ATP68_HUMAN	P56378	27.2	27.2	27.2	27.2	868	1
HNRNPH2	HNRH2_HUMAN	P55795	27.1	27.3	27.2	27.2	869	1
RPL37A	RL37A_HUMAN	P61513	27	27.3	27.3	27.2	870	1
DYNC1H1	DYHC1_HUMAN	Q14204	27.2	27.2	27.2	27.2	871	1
PSMD11	PSD11_HUMAN	O00231	27.1	27.3	27.1	27.2	872	1
GCSH	GCSH_HUMAN	P23434	27.3	27.3	27	27.2	873	1
TCEA1	TCEA1_HUMAN	P23193	27.2	27.1	27.2	27.2	874	1
CHD4	CHD4_HUMAN	Q14839	27.2	27.2	27.1	27.2	875	1
SRM	SPEE_HUMAN	P19623	27.2	27.2	27.1	27.2	876	1
LSS	LSS_HUMAN	P48449	27.2	27.2	27.2	27.2	877	1
LPCAT1	PCAT1_HUMAN	Q8NF37	27.1	27.2	27.2	27.2	878	1
ANK2	ANK2_HUMAN	Q01484	27.2	27.2	27.1	27.2	879	1
TOMM40	TOM40_HUMAN	O96008	27.2	27.2	27.1	27.2	880	1
MYH9	MYH9_HUMAN	P35579	27.3	27.2	27	27.1	881	1
ANTXR2	ANTR2_HUMAN	P58335	27.1	27.2	27.2	27.1	882	1
TMT1A	TMT1A_HUMAN	Q9H8H3	27.3	27.1	27	27.1	883	1
SH3GLB1	SHLB1_HUMAN	Q9Y371	27.1	27.1	27.2	27.1	884	1
RTN4	RTN4_HUMAN	Q9NQC3	27.2	27.2	27	27.1	885	1
AIFM1	AIFM1_HUMAN	O95831	27.2	27.1	27.1	27.1	886	1
PPA2	IPYR2_HUMAN	Q9H2U2	27.2	27.1	27.1	27.1	887	1
STT3B	STT3B_HUMAN	Q8TCJ2	27.2	27.1	27	27.1	888	1
PRKAR2A	KAP2_HUMAN	P13861	27.1	27.2	27.1	27.1	889	1
LSM4	LSM4_HUMAN	Q9Y4Z0	27	27.2	27.2	27.1	890	1
EIF4A2	IF4A2_HUMAN	Q14240	27.2	27.1	27.1	27.1	891	1
ATP1B1	AT1B1_HUMAN	P05026	27.2	27.1	27.1	27.1	892	1
BDH2	DHRS6_HUMAN	Q9BUT1	27.1	27.1	27.2	27.1	893	1
MPDU1	MPU1_HUMAN	O75352	27	27.2	27.2	27.1	894	1
IPO7	IPO7_HUMAN	O95373	27.2	27.1	27.1	27.1	895	1
MVD	MVD1_HUMAN	P53602	27	27.2	27.1	27.1	896	1
CHCHD3	MIC19_HUMAN	Q9NX63	27.1	27.2	27	27.1	897	1
OXCT1	SCOT1_HUMAN	P55809	27.2	27.1	27	27.1	898	1
TOMM70	TOM70_HUMAN	O94826	27.1	27.2	27.1	27.1	899	1
ATP6V1B2	VATB2_HUMAN	P21281	27.1	27.1	27.1	27.1	900	1
RP2	XRP2_HUMAN	O75695	27.1	27.1	27.1	27.1	901	1
PABPN1	PABP2_HUMAN	Q86U42	27.2	27.2	27	27.1	902	1
GPX1	GPX1_HUMAN	P07203	27.1	27.1	27.1	27.1	903	1
COX7C	COX7C_HUMAN	P15954	27.3	27	27	27.1	904	1
RTRAF	RTRAF_HUMAN	Q9Y224	27.1	27.2	27	27.1	905	1
SEC11A	SC11A_HUMAN	P67812	27.2	27.1	26.9	27.1	906	1
TIMM13	TIM13_HUMAN	Q9Y5L4	27.1	27.1	27	27.1	907	1
LRRC47	LRC47_HUMAN	Q8N1G4	27.2	27.1	27	27.1	908	1
HAGH	GLO2_HUMAN	Q16775	27.2	27	27.1	27.1	909	1
SEC61B	SC61B_HUMAN	P60468	27	27.2	27.1	27.1	910	1
DCXR	DCXR_HUMAN	Q7Z4W1	27.1	27.1	27.1	27.1	911	1
CYC1	CY1_HUMAN	P08574	27	27.2	27.1	27.1	912	1
NDUFA8	NDUA8_HUMAN	P51970	27.1	27.1	27	27.1	913	1
ZNF324	Z324A_HUMAN;Z324B_HUMAN	O75467;Q6AW86	27.2	27.1	27	27.1	914	1
ALDH2	ALDH2_HUMAN	P05091	27.1	27.1	27.1	27.1	915	1
RPS26	RS26_HUMAN	P62854	26.9	27.2	27.2	27.1	916	1
TXNRD1	TRXR1_HUMAN	Q16881	27.1	27	27.2	27.1	917	1
DHX15	DHX15_HUMAN	O43143	27.2	27.1	27	27.1	918	1
TMED9	TMED9_HUMAN	Q9BVK6	27.1	27.1	27	27.1	919	1
CD81	CD81_HUMAN	P60033	26.9	27.4	26.8	27.1	920	1
TMEM256	TM256_HUMAN	Q8N2U0	27.1	27	27.2	27.1	921	1
TPM3	TPM3_HUMAN	P06753	27	27.2	27	27.1	922	1
VPS35	VPS35_HUMAN	Q96QK1	27.1	27	27.1	27.1	923	1
LYN	LYN_HUMAN	P07948	27	27	27.1	27.1	924	1
AK1	KAD1_HUMAN	P00568	27.1	27	27.1	27.1	925	1
CISD2	CISD2_HUMAN	Q8N5K1	27.1	27	27	27.1	926	1
UFM1	UFM1_HUMAN	P61960	27.1	27	27.1	27.1	927	1
DNAJB11	DJB11_HUMAN	Q9UBS4	26.9	27.1	27.1	27.1	928	1
APEH	ACPH_HUMAN	P13798	27.2	27	27	27.1	929	1
EIF3H	EIF3H_HUMAN	O15372	27	27.1	27.1	27.1	930	1
RANBP1	RANG_HUMAN	P43487	27.3	27	26.8	27	931	1
TFRC	TFR1_HUMAN	P02786	27.1	27	27.1	27.1	932	1
RNF13	RNF13_HUMAN	O43567	27	27.1	27	27.1	933	1
SMC2	SMC2_HUMAN	O95347	27.1	27.1	27	27.1	934	1
HDAC2	HDAC2_HUMAN	Q92769	27	27.1	27.1	27	935	1
DPP3	DPP3_HUMAN	Q9NY33	27.1	27	27.1	27	936	1
AP2A1	AP2A1_HUMAN	O95782	27.1	27	27.1	27	937	1
SLC3A2	4F2_HUMAN	P08195	26.9	27.1	27.1	27	938	1
EMC1	EMC1_HUMAN	Q8N766	27.1	27	27	27	939	1
LAMTOR1	LTOR1_HUMAN	Q6IAA8	27	27.2	27	27	940	1
SUPT16H	SP16H_HUMAN	Q9Y5B9	27	27	27.1	27	941	1
SF1	SF01_HUMAN	Q15637	27	27.1	27	27	942	1
GRB2	GRB2_HUMAN	P62993	26.9	27.1	27.1	27	943	1
NUP155	NU155_HUMAN	O75694	27	27	27	27	944	1
PSME3	PSME3_HUMAN	P61289	26.9	27.1	27.1	27	945	1
SNRPB2	RU2B_HUMAN	P08579	27	27.1	27	27	946	1
EIF3B	EIF3B_HUMAN	P55884	27	27	27.1	27	947	1
RAB21	RAB21_HUMAN	Q9UL25	27.1	27	27	27	948	1
EIF4G1	IF4G1_HUMAN	Q04637	27	27	27	27	949	1
PTMA	PTMA_HUMAN	P06454	27.2	26.9	27	27	950	1
G6PD	G6PD_HUMAN	P11413	27	27	27	27	951	1
AP2M1	AP2M1_HUMAN	Q96CW1	27.1	27	26.9	27	952	1
DDX5	DDX5_HUMAN	P17844	27	27.1	27	27	953	1
KIF5B	KINH_HUMAN	P33176	27	27	27.1	27	954	1
ALDH6A1	MMSA_HUMAN	Q02252	27.2	27	26.9	27	955	1
CPSF7	CPSF7_HUMAN	Q8N684	27	27	27	27	956	1
NDUFA6	NDUA6_HUMAN	P56556	27.1	27	27	27	957	1
PGM3	AGM1_HUMAN	O95394	27	27	27	27	958	1
PPIF	PPIF_HUMAN	P30405	27	27	27.1	27	959	1
SUGT1	SGT1_HUMAN	Q9Y2Z0	27	27.1	26.9	27	960	1
DAG1	DAG1_HUMAN	Q14118	27	27	27.1	27	961	1
GAP43	NEUM_HUMAN	P17677	27.1	26.9	26.9	27	962	1
PFKM	PFKAM_HUMAN	P08237	27	27.1	27	27	963	1
CSE1L	XPO2_HUMAN	P55060	27	27	27.1	27	964	1
GTF2F2	T2FB_HUMAN	P13984	27	27	27	27	965	1
HARS1	HARS1_HUMAN	P12081	27	27	27	27	966	1
IQGAP1	IQGA1_HUMAN	P46940	27	27	27	27	967	1
TAF15	RBP56_HUMAN	Q92804	27	26.9	27.1	27	968	1
STOML2	STML2_HUMAN	Q9UJZ1	27	26.8	27.1	27	969	1
TXN2	THIOM_HUMAN	Q99757	27	26.9	27.1	27	970	1
PTTG1IP	PTTG_HUMAN	P53801	26.8	27.1	27	27	971	1
DPYSL4	DPYL4_HUMAN	O14531	27	27	27	27	972	1
FH	FUMH_HUMAN	P07954	26.9	27	27	27	973	1
ERP44	ERP44_HUMAN	Q9BS26	27	27	27	27	974	1
GART	PUR2_HUMAN	P22102	27	27	27	27	975	1
FKBP9	FKBP9_HUMAN	O95302	27	27.1	26.9	27	976	1
LRRC57	LRC57_HUMAN	Q8N9N7	27	27	26.9	27	977	1
USP47	UBP47_HUMAN	Q96K76	27	27	26.9	27	978	1
NDUFA13	NDUAD_HUMAN	Q9P0J0	27	26.9	27	27	979	1
EIF3L	EIF3L_HUMAN	Q9Y262	27	27	27	27	980	1
SERBP1	SERB1_HUMAN	Q8NC51	26.9	27	27	27	981	1
POLD1	DPOD1_HUMAN	P28340	26.9	26.9	27.1	27	982	1
COPS4	CSN4_HUMAN	Q9BT78	27	26.9	26.9	26.9	983	1
EGFR	EGFR_HUMAN	P00533	27	26.9	27	26.9	984	1
GPHN	GEPH_HUMAN	Q9NQX3	26.9	26.9	26.9	26.9	985	1
SLC16A1	MOT1_HUMAN	P53985	26.8	27.1	26.8	26.9	986	1
SPRY4	SPY4_HUMAN	Q9C004	26.9	26.8	27.1	26.9	987	1
PTRH2	PTH2_HUMAN	Q9Y3E5	26.9	27.1	26.8	26.9	988	1
MAT2A	METK2_HUMAN	P31153	26.9	26.9	27	26.9	989	1
MRPL39	RM39_HUMAN	Q9NYK5	26.9	27	26.9	26.9	990	1
LRPAP1	AMRP_HUMAN	P30533	27	26.9	26.9	26.9	991	1
SNX2	SNX2_HUMAN	O60749	26.9	27	26.9	26.9	992	1
SCD	SCD_HUMAN	O00767	26.9	27	26.9	26.9	993	1
RANGAP1	RAGP1_HUMAN	P46060	27	26.9	26.8	26.9	994	1
MICOS10	MIC10_HUMAN	Q5TGZ0	26.9	27	26.9	26.9	995	1
NT5E	5NTD_HUMAN	P21589	27	26.9	26.9	26.9	996	1
GSS	GSHB_HUMAN	P48637	27	26.9	26.9	26.9	997	1
ALDH4A1	AL4A1_HUMAN	P30038	26.9	27	26.9	26.9	998	1
EDF1	EDF1_HUMAN	O60869	26.9	26.8	27.1	26.9	999	1
EPN2	EPN2_HUMAN	O95208	26.9	26.8	27	26.9	1000	1
COPZ1	COPZ1_HUMAN	P61923	26.8	27.1	26.8	26.9	1001	1
PPIL3	PPIL3_HUMAN	Q9H2H8	27.1	26.8	26.7	26.9	1002	1
DDB1	DDB1_HUMAN	Q16531	26.9	26.9	26.9	26.9	1003	1
LSM3	LSM3_HUMAN	P62310	27	26.7	27	26.9	1004	1
UBA2	SAE2_HUMAN	Q9UBT2	27	26.9	26.8	26.9	1005	1
SF3A1	SF3A1_HUMAN	Q15459	26.9	26.9	26.9	26.9	1006	1
P4HA1	P4HA1_HUMAN	P13674	26.9	26.9	26.9	26.9	1007	1
NOVA2	NOVA2_HUMAN	Q9UNW9	26.9	26.9	26.9	26.9	1008	1
HDGFL2	HDGR2_HUMAN	Q7Z4V5	27	26.7	26.9	26.9	1009	1
HSPA13	HSP13_HUMAN	P48723	26.9	26.9	26.9	26.9	1010	1
HSPH1	HS105_HUMAN	Q92598	26.9	26.9	26.9	26.9	1011	1
GNAO1	GNAO_HUMAN	P09471	26.8	27	26.9	26.9	1012	1
MT-ATP8	ATP8_HUMAN	P03928	26.9	26.8	27	26.9	1013	1
GM2A	SAP3_HUMAN	P17900	27	26.7	26.9	26.9	1014	1
MTTP	MTP_HUMAN	P55157	26.9	26.9	26.9	26.9	1015	1
KPNA2	IMA1_HUMAN	P52292	26.9	26.9	26.9	26.9	1016	1
TM9SF2	TM9S2_HUMAN	Q99805	26.9	26.9	26.9	26.9	1017	1
AKR7A2	ARK72_HUMAN	O43488	26.8	26.9	26.9	26.9	1018	1
UEVLD	UEVLD_HUMAN	Q8IX04	26.9	26.9	26.9	26.9	1019	1
NSDHL	NSDHL_HUMAN	Q15738	26.8	26.9	26.9	26.9	1020	1
SH3GL1	SH3G1_HUMAN	Q99961	26.9	26.9	26.9	26.9	1021	1
PDHB	ODPB_HUMAN	P11177	26.8	26.9	26.9	26.9	1022	1
TWF1	TWF1_HUMAN	Q12792	26.9	26.9	26.9	26.9	1023	1
TMA7	TMA7B_HUMAN;TMA7_HUMAN	A0A024R1R8;Q9Y2S6	27.1	26.6	27	26.9	1024	1
ATP6V1A	VATA_HUMAN	P38606	26.8	26.8	27	26.9	1025	1
AK9	KAD9_HUMAN	Q5TCS8	NA	26.9	26.8	26.9	1026	1
CCAR2	CCAR2_HUMAN	Q8N163	26.9	26.9	26.8	26.9	1027	1
SNX1	SNX1_HUMAN	Q13596	26.9	26.8	26.8	26.9	1028	1
BUB3	BUB3_HUMAN	O43684	26.8	26.9	26.9	26.9	1029	1
DYNC1I2	DC1I2_HUMAN	Q13409	26.9	26.9	26.9	26.9	1030	1
BSG	BASI_HUMAN	P35613	26.9	26.9	26.8	26.9	1031	1
IGF2R	MPRI_HUMAN	P11717	26.9	26.8	26.9	26.9	1032	1
HNRNPUL1	HNRL1_HUMAN	Q9BUJ2	26.9	26.9	26.9	26.9	1033	1
NUCB2	NUCB2_HUMAN	P80303	26.9	26.9	26.9	26.9	1034	1
PDLIM4	PDLI4_HUMAN	P50479	26.7	26.8	27.1	26.9	1035	1
COX6B1	CX6B1_HUMAN	P14854	26.8	26.8	27	26.9	1036	1
PHYHIPL	PHIPL_HUMAN	Q96FC7	26.9	26.9	26.8	26.9	1037	1
ZMPSTE24	FACE1_HUMAN	O75844	26.9	26.9	26.8	26.9	1038	2
GTF2I	GTF2I_HUMAN	P78347	27	26.8	26.8	26.9	1039	2
REEP5	REEP5_HUMAN	Q00765	26.8	27	26.8	26.9	1040	2
ATP5F1E	ATP5E_HUMAN	P56381	26.9	26.9	26.6	26.8	1041	2
CD59	CD59_HUMAN	P13987	26.9	26.9	26.8	26.8	1042	2
RAP1GDS1	GDS1_HUMAN	P52306	27	26.8	26.8	26.8	1043	2
RPS27L	RS27L_HUMAN	Q71UM5	26.9	26.8	26.9	26.8	1044	2
KARS1	SYK_HUMAN	Q15046	26.9	26.8	26.9	26.8	1045	2
PSMD6	PSMD6_HUMAN	Q15008	26.8	26.8	26.9	26.8	1046	2
ELOC	ELOC_HUMAN	Q15369	26.8	26.9	26.8	26.8	1047	2
TOR1AIP1	TOIP1_HUMAN	Q5JTV8	26.9	26.9	26.7	26.8	1048	2
FUBP3	FUBP3_HUMAN	Q96I24	26.9	26.8	26.8	26.8	1049	2
SUMO1	SUMO1_HUMAN	P63165	26.8	26.8	26.8	26.8	1050	2
SNAP23	SNP23_HUMAN	O00161	26.8	26.9	26.8	26.8	1051	2
UGDH	UGDH_HUMAN	O60701	26.8	26.8	26.9	26.8	1052	2
RPA3	RFA3_HUMAN	P35244	26.7	26.9	26.9	26.8	1053	2
DLGAP4	DLGP4_HUMAN	Q9Y2H0	26.9	26.9	26.7	26.8	1054	2
PLGRKT	PLRKT_HUMAN	Q9HBL7	26.8	26.9	26.8	26.8	1055	2
PDCD6	PDCD6_HUMAN	O75340	26.8	26.8	26.9	26.8	1056	2
DNAJA1	DNJA1_HUMAN	P31689	26.9	26.8	26.8	26.8	1057	2
PACSIN2	PACN2_HUMAN	Q9UNF0	26.9	26.8	26.8	26.8	1058	2
CD63	CD63_HUMAN	P08962	26.9	26.8	26.8	26.8	1059	2
PPP2CA	PP2AA_HUMAN	P67775	26.7	27.2	26.3	26.8	1060	2
SUCLG2	SUCB2_HUMAN	Q96I99	27	26.8	26.6	26.8	1061	2
GNAQ	GNAQ_HUMAN	P50148	26.7	26.8	26.8	26.8	1062	2
ATP6V0A1	VPP1_HUMAN	Q93050	26.8	26.8	26.8	26.8	1063	2
PBDC1	PBDC1_HUMAN	Q9BVG4	26.8	26.8	26.9	26.8	1064	2
ACADVL	ACADV_HUMAN	P49748	26.9	26.8	26.7	26.8	1065	2
ME2	MAOM_HUMAN	P23368	26.8	26.8	26.8	26.8	1066	2
MSI2	MSI2H_HUMAN	Q96DH6	26.8	26.8	26.8	26.8	1067	2
PPP1R14B	PP14B_HUMAN	Q96C90	26.8	26.7	26.9	26.8	1068	2
CHMP4B	CHM4B_HUMAN	Q9H444	26.7	26.8	26.8	26.8	1069	2
MPST	THTM_HUMAN	P25325	26.8	26.7	26.9	26.8	1070	2
SNX5	SNX5_HUMAN	Q9Y5X3	26.9	26.8	26.7	26.8	1071	2
NUP62	NUP62_HUMAN	P37198	26.8	26.8	26.8	26.8	1072	2
ETFA	ETFA_HUMAN	P13804	27	26.7	26.6	26.8	1073	2
ERLIN2	ERLN2_HUMAN	O94905	26.8	26.8	26.8	26.8	1074	2
NDUFA5	NDUA5_HUMAN	Q16718	26.8	26.8	26.8	26.8	1075	2
NOMO1	NOMO1_HUMAN	Q15155	26.9	26.7	26.7	26.8	1076	2
GARS1	GARS_HUMAN	P41250	26.8	26.8	26.8	26.8	1077	2
IRF2BPL	I2BPL_HUMAN	Q9H1B7	26.7	26.8	26.8	26.8	1078	2
ANXA7	ANXA7_HUMAN	P20073	26.8	26.8	26.8	26.8	1079	2
EEA1	EEA1_HUMAN	Q15075	26.7	26.8	26.8	26.8	1080	2
ABHD10	ABHDA_HUMAN	Q9NUJ1	26.8	26.8	26.7	26.8	1081	2
TMED4	TMED4_HUMAN	Q7Z7H5	26.8	26.7	26.8	26.8	1082	2
PAFAH1B3	PA1B3_HUMAN	Q15102	26.8	26.7	26.8	26.8	1083	2
RCN2	RCN2_HUMAN	Q14257	26.8	26.8	26.8	26.8	1084	2
RPA2	RFA2_HUMAN	P15927	26.8	26.8	26.8	26.8	1085	2
YTHDF3	YTHD3_HUMAN	Q7Z739	26.9	26.6	26.8	26.8	1086	2
SCYL2	SCYL2_HUMAN	Q6P3W7	26.7	26.8	26.8	26.8	1087	2
PFAS	PUR4_HUMAN	O15067	26.8	26.7	26.8	26.8	1088	2
EMC7	EMC7_HUMAN	Q9NPA0	26.7	26.8	26.8	26.8	1089	2
RAB6B	RAB6B_HUMAN	Q9NRW1	26.8	26.7	26.8	26.8	1090	2
TARS1	SYTC_HUMAN	P26639	26.7	26.8	26.8	26.8	1091	2
ITM2B	ITM2B_HUMAN	Q9Y287	27	26.7	26.5	26.8	1092	2
EIF1AX	IF1AX_HUMAN	P47813	26.8	26.8	26.7	26.8	1093	2
RAP1B	RAP1B_HUMAN	P61224	26.7	26.7	26.8	26.8	1094	2
PYGB	PYGB_HUMAN	P11216	26.4	26.9	26.9	26.7	1095	2
NDUFV1	NDUV1_HUMAN	P49821	26.7	26.7	26.8	26.8	1096	2
TMED5	TMED5_HUMAN	Q9Y3A6	26.7	26.7	26.8	26.8	1097	2
PLOD1	PLOD1_HUMAN	Q02809	26.8	26.7	26.7	26.8	1098	2
NAA50	NAA50_HUMAN	Q9GZZ1	26.7	26.8	26.8	26.8	1099	2
SF3B3	SF3B3_HUMAN	Q15393	26.8	26.8	26.7	26.7	1100	2
HSPA2	HSP72_HUMAN	P54652	26.6	26.9	26.8	26.7	1101	2
TP53I3	QORX_HUMAN	Q53FA7	26.8	26.7	26.8	26.7	1102	2
SCO1	SCO1_HUMAN	O75880	26.9	26.8	26.6	26.7	1103	2
CLN5	CLN5_HUMAN	O75503	26.5	26.8	26.9	26.7	1104	2
SSR2	SSRB_HUMAN	P43308	27	26.6	26.6	26.7	1105	2
PFDN4	PFD4_HUMAN	Q9NQP4	26.8	26.8	26.6	26.7	1106	2
ASPH	ASPH_HUMAN	Q12797	26.8	26.8	26.6	26.7	1107	2
CUTA	CUTA_HUMAN	O60888	27.2	26.3	26.6	26.7	1108	2
YARS1	SYYC_HUMAN	P54577	26.7	26.7	26.8	26.7	1109	2
VARS1	SYVC_HUMAN	P26640	26.6	26.8	26.8	26.7	1110	2
EPRS1	SYEP_HUMAN	P07814	26.7	26.7	26.8	26.7	1111	2
PAFAH1B1	LIS1_HUMAN	P43034	26.5	26.8	26.8	26.7	1112	2
RUVBL1	RUVB1_HUMAN	Q9Y265	26.8	26.8	26.6	26.7	1113	2
PARVA	PARVA_HUMAN	Q9NVD7	26.7	26.8	26.7	26.7	1114	2
ATP2B1	AT2B1_HUMAN	P20020	26.7	26.8	26.7	26.7	1115	2
APOH	APOH_HUMAN	P02749	26.7	26.8	26.7	26.7	1116	2
ITM2C	ITM2C_HUMAN	Q9NQX7	26.7	26.7	26.8	26.7	1117	2
CRBN	CRBN_HUMAN	Q96SW2	26.7	NA	NA	26.7	1118	2
EIF3E	EIF3E_HUMAN	P60228	26.7	26.8	26.7	26.7	1119	2
RPLP1	RLA1_HUMAN	P05386	NA	26.3	27.1	26.7	1120	2
ADD1	ADDA_HUMAN	P35611	26.8	26.7	26.7	26.7	1121	2
RBM3	RBM3_HUMAN	P98179	26.5	26.9	26.7	26.7	1122	2
ITGA6	ITA6_HUMAN	P23229	26.7	26.8	26.7	26.7	1123	2
IVD	IVD_HUMAN	P26440	26.8	26.7	26.7	26.7	1124	2
MYDGF	MYDGF_HUMAN	Q969H8	26.8	26.6	26.8	26.7	1125	2
RMDN1	RMD1_HUMAN	Q96DB5	26.7	26.8	26.6	26.7	1126	2
ACO1	ACOHC_HUMAN	P21399	26.7	26.7	26.8	26.7	1127	2
CSNK2B	CSK2B_HUMAN	P67870	26.7	26.7	26.8	26.7	1128	2
CTNND1	CTND1_HUMAN	O60716	26.7	26.8	26.6	26.7	1129	2
KRAS	RASK_HUMAN	P01116	26.6	26.7	26.8	26.7	1130	2
TIGAR	TIGAR_HUMAN	Q9NQ88	26.7	26.7	26.7	26.7	1131	2
MACROH2A1	H2AY_HUMAN	O75367	26.8	26.6	26.8	26.7	1132	2
ITGB8	ITB8_HUMAN	P26012	26.7	26.8	26.7	26.7	1133	2
GALNT1	GALT1_HUMAN	Q10472	26.7	26.8	26.7	26.7	1134	2
SEC62	SEC62_HUMAN	Q99442	26.8	26.7	26.6	26.7	1135	2
CNPY2	CNPY2_HUMAN	Q9Y2B0	26.7	26.6	26.8	26.7	1136	2
RBM8A	RBM8A_HUMAN	Q9Y5S9	26.8	26.6	26.6	26.7	1137	2
LSM6	LSM6_HUMAN	P62312	26.7	26.6	26.8	26.7	1138	2
SLC39A7	S39A7_HUMAN	Q92504	26.7	26.4	26.9	26.7	1139	2
DNAH9	DYH9_HUMAN	Q9NYC9	26.6	26.7	26.8	26.7	1140	2
RPS27	RS27_HUMAN	P42677	26.7	26.6	26.7	26.7	1141	2
PPP5C	PPP5_HUMAN	P53041	26.7	26.7	26.6	26.7	1142	2
MTHFD1	C1TC_HUMAN	P11586	26.7	26.7	26.7	26.7	1143	2
USP7	UBP7_HUMAN	Q93009	26.7	26.7	26.7	26.7	1144	2
SLC25A13	S2513_HUMAN	Q9UJS0	26.7	26.8	26.6	26.7	1145	2
MRC2	MRC2_HUMAN	Q9UBG0	26.6	26.7	26.7	26.7	1146	2
TM9SF4	TM9S4_HUMAN	Q92544	26.6	26.7	26.8	26.7	1147	2
SNRPA1	RU2A_HUMAN	P09661	26.7	26.6	26.7	26.7	1148	2
NDUFA10	NDUAA_HUMAN	O95299	26.8	26.7	26.6	26.7	1149	2
DCTN2	DCTN2_HUMAN	Q13561	26.8	26.6	26.6	26.7	1150	2
PCCB	PCCB_HUMAN	P05166	26.7	26.7	26.6	26.7	1151	2
QARS1	SYQ_HUMAN	P47897	26.6	26.7	26.7	26.7	1152	2
GLRX3	GLRX3_HUMAN	O76003	26.9	26.6	26.5	26.7	1153	2
UPF1	RENT1_HUMAN	Q92900	26.6	26.7	26.7	26.7	1154	2
IST1	IST1_HUMAN	P53990	26.7	26.6	26.7	26.7	1155	2
ATOX1	ATOX1_HUMAN	O00244	26.7	26.7	26.6	26.7	1156	2
PMPCB	MPPB_HUMAN	O75439	26.7	26.6	26.7	26.7	1157	2
ADPRS	ADPRS_HUMAN	Q9NX46	26.7	26.6	26.6	26.7	1158	2
NDUFB4	NDUB4_HUMAN	O95168	26.6	26.7	26.7	26.7	1159	2
CAPRIN1	CAPR1_HUMAN	Q14444	26.7	26.7	26.6	26.7	1160	2
SRRT	SRRT_HUMAN	Q9BXP5	26.7	26.6	26.7	26.7	1161	2
PPM1G	PPM1G_HUMAN	O15355	26.6	26.7	26.7	26.6	1162	2
CNBP	CNBP_HUMAN	P62633	26.8	26.6	26.5	26.6	1163	2
DYNC1LI2	DC1L2_HUMAN	O43237	26.8	26.4	26.8	26.6	1164	2
GSTO1	GSTO1_HUMAN	P78417	26.6	26.6	26.7	26.6	1165	2
SEC31A	SC31A_HUMAN	O94979	26.7	26.7	26.6	26.6	1166	2
RAB5A	RAB5A_HUMAN	P20339	26.5	26.7	26.7	26.6	1167	2
ACP2	PPAL_HUMAN	P11117	26.7	26.6	26.7	26.6	1168	2
CTH	CGL_HUMAN	P32929	26.5	26.6	26.7	26.6	1169	2
NDUFB9	NDUB9_HUMAN	Q9Y6M9	26.6	26.6	26.7	26.6	1170	2
LAMC1	LAMC1_HUMAN	P11047	26.7	26.6	26.6	26.6	1171	2
CSNK2A1	CSK21_HUMAN	P68400	26.6	26.5	26.7	26.6	1172	2
CHP1	CHP1_HUMAN	Q99653	26.7	26.6	26.6	26.6	1173	2
DES	DESM_HUMAN	P17661	NA	NA	26.6	26.6	1174	2
PSPH	SERB_HUMAN	P78330	26.6	26.6	26.7	26.6	1175	2
AGPS	ADAS_HUMAN	O00116	26.6	26.6	26.6	26.6	1176	2
WBP11	WBP11_HUMAN	Q9Y2W2	26.6	26.5	26.7	26.6	1177	2
DCTN5	DCTN5_HUMAN	Q9BTE1	26.5	26.7	26.5	26.6	1178	2
DCTPP1	DCTP1_HUMAN	Q9H773	26.5	26.6	26.7	26.6	1179	2
RAE1	RAE1L_HUMAN	P78406	26.7	26.6	26.5	26.6	1180	2
THYN1	THYN1_HUMAN	Q9P016	26.6	26.5	26.7	26.6	1181	2
PLBD2	PLBL2_HUMAN	Q8NHP8	26.7	26.6	26.5	26.6	1182	2
COX5A	COX5A_HUMAN	P20674	26.5	26.6	26.7	26.6	1183	2
TIAL1	TIAR_HUMAN	Q01085	26.5	26.6	26.6	26.6	1184	2
ADAM9	ADAM9_HUMAN	Q13443	26.6	26.7	26.5	26.6	1185	2
TPM1	TPM1_HUMAN	P09493	26.5	26.5	26.7	26.6	1186	2
SEC63	SEC63_HUMAN	Q9UGP8	26.6	26.6	26.6	26.6	1187	2
DNAJC8	DNJC8_HUMAN	O75937	26.7	26.6	26.5	26.6	1188	2
ARPC5L	ARP5L_HUMAN	Q9BPX5	26.8	26.5	26.4	26.6	1189	2
AHNAK	AHNK_HUMAN	Q09666	26.6	26.6	26.5	26.6	1190	2
ARF4	ARF4_HUMAN	P18085	26.6	26.6	26.5	26.6	1191	2
XPNPEP1	XPP1_HUMAN	Q9NQW7	26.5	26.6	26.6	26.6	1192	2
RIDA	RIDA_HUMAN	P52758	26.6	26.5	26.6	26.6	1193	2
TOMM5	TOM5_HUMAN	Q8N4H5	26.5	26.6	26.7	26.6	1194	2
BAX	BAX_HUMAN	Q07812	26.5	26.6	26.6	26.6	1195	2
PFDN5	PFD5_HUMAN	Q99471	26.6	26.5	26.6	26.6	1196	2
MMUT	MUTA_HUMAN	P22033	26.6	26.6	26.4	26.6	1197	2
ATP1B3	AT1B3_HUMAN	P54709	26.6	26.6	26.5	26.6	1198	2
GBA1	GBA1_HUMAN	P04062	26.6	26.5	26.6	26.6	1199	2
SLC25A11	M2OM_HUMAN	Q02978	26.7	26.6	26.4	26.6	1200	2
GLB1	BGAL_HUMAN	P16278	26.6	26.6	26.5	26.6	1201	2
PSMD12	PSD12_HUMAN	O00232	26.5	26.6	26.6	26.6	1202	2
PSMD2	PSMD2_HUMAN	Q13200	26.4	26.6	26.6	26.6	1203	2
SLC44A2	CTL2_HUMAN	Q8IWA5	26.6	26.6	26.5	26.6	1204	2
DYNLT1	DYLT1_HUMAN	P63172	26.5	26.6	26.5	26.5	1205	2
DNAJB1	DNJB1_HUMAN	P25685	26.4	26.5	26.7	26.5	1206	2
ARL6IP1	AR6P1_HUMAN	Q15041	26.5	26.5	26.6	26.5	1207	2
UQCRQ	QCR8_HUMAN	O14949	26.5	26.6	26.6	26.5	1208	2
TSN	TSN_HUMAN	Q15631	26.6	26.4	26.6	26.5	1209	2
PACS1	PACS1_HUMAN	Q6VY07	26.6	26.6	26.5	26.5	1210	2
PMP2	MYP2_HUMAN	P02689	26.6	26.5	26.5	26.5	1211	2
SGSH	SPHM_HUMAN	P51688	26.4	26.5	26.7	26.5	1212	2
ATP6AP1	VAS1_HUMAN	Q15904	26.5	26.5	26.6	26.5	1213	2
GSPT1	ERF3A_HUMAN	P15170	26.6	26.6	26.4	26.5	1214	2
LAMB2	LAMB2_HUMAN	P55268	26.4	26.5	26.6	26.5	1215	2
GFM1	EFGM_HUMAN	Q96RP9	26.6	26.5	26.5	26.5	1216	2
SDF4	CAB45_HUMAN	Q9BRK5	26.6	26.6	26.4	26.5	1217	2
CABP7	CABP7_HUMAN	Q86V35	26.5	26.6	NA	26.5	1218	2
SHMT2	GLYM_HUMAN	P34897	26.7	26.4	26.4	26.5	1219	2
SRRM1	SRRM1_HUMAN	Q8IYB3	26.5	26.5	26.6	26.5	1220	2
PSMD13	PSD13_HUMAN	Q9UNM6	26.5	26.6	26.5	26.5	1221	2
TOP2B	TOP2B_HUMAN	Q02880	26.5	26.5	26.6	26.5	1222	2
NLN	NEUL_HUMAN	Q9BYT8	26.5	26.6	26.4	26.5	1223	2
AHCYL2	SAHH3_HUMAN	Q96HN2	26.5	26.5	26.5	26.5	1224	2
PSMD3	PSMD3_HUMAN	O43242	26.4	26.5	26.6	26.5	1225	2
PSME2	PSME2_HUMAN	Q9UL46	26.5	26.5	26.5	26.5	1226	2
COPS2	CSN2_HUMAN	P61201	26.5	26.5	26.5	26.5	1227	2
HCFC1	HCFC1_HUMAN	P51610	26.5	26.5	26.5	26.5	1228	2
VAMP3	VAMP3_HUMAN	Q15836	26.5	26.4	26.6	26.5	1229	2
MAPK1IP1L	MISSL_HUMAN	Q8NDC0	26.4	26.4	26.7	26.5	1230	2
SF3B5	SF3B5_HUMAN	Q9BWJ5	26.6	26.5	26.4	26.5	1231	2
GMPS	GUAA_HUMAN	P49915	26.6	26.5	26.4	26.5	1232	2
SALL1	SALL1_HUMAN	Q9NSC2	26.6	26.5	26.4	26.5	1233	2
INF2	INF2_HUMAN	Q27J81	26.5	26.5	26.5	26.5	1234	2
EIF4G2	IF4G2_HUMAN	P78344	26.5	26.5	26.5	26.5	1235	2
MCTS1	MCTS1_HUMAN	Q9ULC4	26.5	26.4	26.6	26.5	1236	2
TIMM44	TIM44_HUMAN	O43615	26.7	26.4	26.4	26.5	1237	2
IKBIP	IKIP_HUMAN	Q70UQ0	26.5	26.5	26.5	26.5	1238	2
THOP1	THOP1_HUMAN	P52888	26.5	26.5	26.5	26.5	1239	2
PRPF40A	PR40A_HUMAN	O75400	26.6	26.4	26.5	26.5	1240	2
DBNL	DBNL_HUMAN	Q9UJU6	26.5	26.5	26.5	26.5	1241	2
DDX19A	DD19A_HUMAN	Q9NUU7	26.6	26.5	26.4	26.5	1242	2
SLC35A4	S35U4_HUMAN	L0R6Q1	26.7	26.4	26.3	26.5	1243	2
SUMF2	SUMF2_HUMAN	Q8NBJ7	26.5	26.5	26.5	26.5	1244	2
ATP6V1C1	VATC1_HUMAN	P21283	26.4	26.5	26.5	26.5	1245	2
NAXE	NNRE_HUMAN	Q8NCW5	26.5	26.5	26.4	26.5	1246	2
TIPRL	TIPRL_HUMAN	O75663	26.5	26.5	26.4	26.5	1247	2
PRKACA	KAPCA_HUMAN	P17612	26.5	26.5	26.4	26.5	1248	2
NDUFS2	NDUS2_HUMAN	O75306	26.5	26.5	26.4	26.5	1249	2
CLIP2	CLIP2_HUMAN	Q9UDT6	26.4	26.5	26.5	26.5	1250	2
HMGCL	HMGCL_HUMAN	P35914	26.5	26.5	26.5	26.5	1251	2
HDHD2	HDHD2_HUMAN	Q9H0R4	26.3	26.6	26.6	26.5	1252	2
SH3PXD2B	SPD2B_HUMAN	A1X283	26.6	26.4	26.4	26.5	1253	2
ABCE1	ABCE1_HUMAN	P61221	26.3	26.5	26.5	26.5	1254	2
ACTL6A	ACL6A_HUMAN	O96019	26.4	26.5	26.5	26.5	1255	2
FADS2	FADS2_HUMAN	O95864	26.4	26.6	26.4	26.5	1256	2
KPNA6	IMA7_HUMAN	O60684	26.5	26.4	26.4	26.5	1257	2
NDUFA2	NDUA2_HUMAN	O43678	26.5	26.5	26.4	26.5	1258	2
MAPK3	MK03_HUMAN	P27361	26.4	26.5	26.4	26.5	1259	2
ATP5MF	ATPK_HUMAN	P56134	26.6	26.5	26.3	26.5	1260	2
PDCD5	PDCD5_HUMAN	O14737	26.6	26.4	26.3	26.5	1261	2
ARHGAP1	RHG01_HUMAN	Q07960	26.5	26.5	26.4	26.5	1262	2
GNAS	GNAS1_HUMAN;GNAS2_HUMAN	P63092;Q5JWF2	26.5	26.5	26.4	26.5	1263	2
COPS3	CSN3_HUMAN	Q9UNS2	26.5	26.5	26.4	26.5	1264	2
SNX3	SNX3_HUMAN	O60493	26.6	26.4	26.3	26.4	1265	2
EFHD2	EFHD2_HUMAN	Q96C19	26.5	26.4	26.5	26.4	1266	2
CRIP2	CRIP2_HUMAN	P52943	26.7	26.4	26.2	26.4	1267	2
PSMC6	PRS10_HUMAN	P62333	26.5	26.4	26.4	26.4	1268	2
CHCHD2	CHCH2_HUMAN;CHCH9_HUMAN	Q5T1J5;Q9Y6H1	26.5	26.5	26.4	26.4	1269	2
COPE	COPE_HUMAN	O14579	26.4	26.4	26.5	26.4	1270	2
PMVK	PMVK_HUMAN	Q15126	26.5	26.5	26.3	26.4	1271	2
SUCLG1	SUCA_HUMAN	P53597	26.6	26.4	26.2	26.4	1272	2
BOLA2	BOLA2_HUMAN	Q9H3K6	26.6	26.4	26.3	26.4	1273	2
KRT5	K2C5_HUMAN	P13647	26.9	25.8	26.4	26.4	1274	2
PFDN1	PFD1_HUMAN	O60925	26.5	26.3	26.5	26.4	1275	2
PAIP1	PAIP1_HUMAN	Q9H074	26.5	26.3	26.5	26.4	1276	2
FNTA	FNTA_HUMAN	P49354	26.5	26.4	26.4	26.4	1277	2
HEPACAM	HECAM_HUMAN	Q14CZ8	26.4	26.5	26.4	26.4	1278	2
LRPPRC	LPPRC_HUMAN	P42704	26.6	26.4	26.3	26.4	1279	2
DHCR24	DHC24_HUMAN	Q15392	26.2	26.5	26.5	26.4	1280	2
NDUFB3	NDUB3_HUMAN	O43676	26.5	26.4	26.4	26.4	1281	2
PEPD	PEPD_HUMAN	P12955	26.5	26.3	26.5	26.4	1282	2
ARFIP1	ARFP1_HUMAN	P53367	26.4	26.4	26.4	26.4	1283	2
ARL8A	ARL8A_HUMAN	Q96BM9	26.5	26.4	26.4	26.4	1284	2
COPS7B	CSN7B_HUMAN	Q9H9Q2	26.4	26.4	26.4	26.4	1285	2
FTO	FTO_HUMAN	Q9C0B1	26.3	26.4	26.5	26.4	1286	2
DIP2B	DIP2B_HUMAN	Q9P265	26.4	26.5	26.4	26.4	1287	2
TOMM7	TOM7_HUMAN	Q9P0U1	26.4	26.4	26.4	26.4	1288	2
CUL4B	CUL4B_HUMAN	Q13620	26.4	26.4	26.4	26.4	1289	2
SELENBP1	SBP1_HUMAN	Q13228	26.5	26.2	26.5	26.4	1290	2
SFXN5	SFXN5_HUMAN	Q8TD22	26.4	26.4	26.4	26.4	1291	2
GADD45GIP1	G45IP_HUMAN	Q8TAE8	26.5	26.3	26.4	26.4	1292	2
ZYX	ZYX_HUMAN	Q15942	26.3	26.3	26.5	26.4	1293	2
CAMK2D	KCC2D_HUMAN	Q13557	26.4	26.5	26.3	26.4	1294	2
INS	INSR2_HUMAN;INS_HUMAN	F8WCM5;P01308	26.5	26.2	26.5	26.4	1295	2
RAB8B	RAB8B_HUMAN	Q92930	26.5	26.3	26.4	26.4	1296	2
USP39	UBP39_HUMAN	Q53GS9	26.4	26.4	26.4	26.4	1297	2
RRAGA	RRAGA_HUMAN	Q7L523	26.4	26.3	26.4	26.4	1298	2
RUVBL2	RUVB2_HUMAN	Q9Y230	26.5	26.4	26.3	26.4	1299	2
UBTF	UBF1_HUMAN	P17480	26.3	26.4	26.4	26.4	1300	2
SCARB1	SCRB1_HUMAN	Q8WTV0	26.5	26.4	26.3	26.4	1301	2
TP53BP1	TP53B_HUMAN	Q12888	26.4	26.4	26.3	26.4	1302	2
SORT1	SORT_HUMAN	Q99523	26.4	26.4	26.3	26.4	1303	2
SNRPF	RUXF_HUMAN	P62306	26.3	26.3	26.5	26.4	1304	2
UBXN1	UBXN1_HUMAN	Q04323	26.5	26.4	26.2	26.4	1305	2
MTA1	MTA1_HUMAN	Q13330	26.4	26.4	26.3	26.4	1306	2
SF3B1	SF3B1_HUMAN	O75533	26.5	26.4	26.3	26.4	1307	2
CLASP2	CLAP2_HUMAN	O75122	26.4	26.4	26.3	26.4	1308	2
PSMD1	PSMD1_HUMAN	Q99460	26.3	26.5	26.3	26.4	1309	2
PRPSAP2	KPRB_HUMAN	O60256	26.4	26.4	26.3	26.4	1310	2
SRP54	SRP54_HUMAN	P61011	26.4	26.4	26.4	26.4	1311	2
NCBP1	NCBP1_HUMAN	Q09161	26.4	26.4	26.2	26.4	1312	2
AASDHPPT	ADPPT_HUMAN	Q9NRN7	26.4	26.3	26.4	26.4	1313	2
NDUFB10	NDUBA_HUMAN	O96000	26.4	26.3	26.4	26.4	1314	2
PNP	PNPH_HUMAN	P00491	26.4	26.2	26.4	26.4	1315	2
PTPN23	PTN23_HUMAN	Q9H3S7	26.4	26.3	26.3	26.4	1316	2
CNOT3	CNOT3_HUMAN	O75175	26.4	26.1	26.5	26.4	1317	2
ROBO1	ROBO1_HUMAN	Q9Y6N7	26.3	26.4	26.4	26.4	1318	2
UBE2K	UBE2K_HUMAN	P61086	26.4	26.3	26.4	26.4	1319	2
SNU13	NH2L1_HUMAN	P55769	26.6	26.3	26.2	26.4	1320	2
CAP2	CAP2_HUMAN	P40123	26.3	26.3	26.4	26.4	1321	2
UBR4	UBR4_HUMAN	Q5T4S7	26.3	26.4	26.4	26.4	1322	2
GPX7	GPX7_HUMAN	Q96SL4	26.3	26.2	26.5	26.3	1323	2
TMX3	TMX3_HUMAN	Q96JJ7	26.4	26.4	26.3	26.4	1324	2
BAG5	BAG5_HUMAN	Q9UL15	26.3	26.4	26.3	26.4	1325	2
EMC2	EMC2_HUMAN	Q15006	26.4	26.4	26.3	26.3	1326	2
BCLAF1	BCLF1_HUMAN	Q9NYF8	26.4	26.5	26.1	26.3	1327	2
LPL	LIPL_HUMAN	P06858	NA	NA	26.3	26.3	1328	2
GSTM4	GSTM4_HUMAN	Q03013	26.3	26.5	26.2	26.3	1329	2
COX20	COX20_HUMAN	Q5RI15	26.5	26.1	26.4	26.3	1330	2
UBE2G1	UB2G1_HUMAN	P62253	26.5	26.2	26.3	26.3	1331	2
NDUFA7	NDUA7_HUMAN	O95182	26.4	26.3	26.3	26.3	1332	2
SLIRP	SLIRP_HUMAN	Q9GZT3	26.5	26.3	26.1	26.3	1333	2
UBA6	UBA6_HUMAN	A0AVT1	26.3	26.4	26.3	26.3	1334	2
AGPAT5	PLCE_HUMAN	Q9NUQ2	26.4	26.4	26.2	26.3	1335	2
NDUFS5	NDUS5_HUMAN	O43920	26.4	26.2	26.4	26.3	1336	2
RANBP2	RBP2_HUMAN	P49792	26.4	26.3	26.2	26.3	1337	2
AFM	AFAM_HUMAN	P43652	26.2	26.3	26.4	26.3	1338	2
YTHDF2	YTHD2_HUMAN	Q9Y5A9	26.4	26.3	26.2	26.3	1339	2
ETFB	ETFB_HUMAN	P38117	26.4	26.2	26.3	26.3	1340	2
MLC1	MLC1_HUMAN	Q15049	26.3	26.4	26.3	26.3	1341	2
MOB1A	MOB1A_HUMAN;MOB1B_HUMAN	Q7L9L4;Q9H8S9	26.3	26.2	26.4	26.3	1342	2
ATP6V0D1	VA0D1_HUMAN	P61421	26.3	26.3	26.3	26.3	1343	2
TST	THTR_HUMAN	Q16762	26.1	26.3	26.5	26.3	1344	2
ILVBL	HACL2_HUMAN	A1L0T0	26.2	26.4	26.3	26.3	1345	2
PEX11B	PX11B_HUMAN	O96011	26.4	26.4	26.2	26.3	1346	2
COPS6	CSN6_HUMAN	Q7L5N1	26.3	26.3	26.4	26.3	1347	2
CCDC124	CC124_HUMAN	Q96CT7	26.3	26.2	26.4	26.3	1348	2
OSTM1	OSTM1_HUMAN	Q86WC4	26.3	26.3	26.3	26.3	1349	2
ELAVL3	ELAV3_HUMAN	Q14576	26.3	26.4	26.3	26.3	1350	2
ARF1	ARF1_HUMAN;ARF3_HUMAN	P61204;P84077	26.2	26.3	26.4	26.3	1351	2
APPL1	DP13A_HUMAN	Q9UKG1	26.3	26.3	26.3	26.3	1352	2
HEXA	HEXA_HUMAN	P06865	26.3	26.3	26.3	26.3	1353	2
EI24	EI24_HUMAN	O14681	26.2	26.2	26.5	26.3	1354	2
PBXIP1	PBIP1_HUMAN	Q96AQ6	26.2	26.4	26.3	26.3	1355	2
APPL2	DP13B_HUMAN	Q8NEU8	26.3	26.2	26.3	26.3	1356	2
COPB2	COPB2_HUMAN	P35606	26.3	26.3	26.3	26.3	1357	2
NCAM2	NCAM2_HUMAN	O15394	26.4	26.3	26.3	26.3	1358	2
VPS26A	VP26A_HUMAN	O75436	26.4	26.2	26.3	26.3	1359	2
STOM	STOM_HUMAN	P27105	26.3	26.2	26.3	26.3	1360	2
PSMD7	PSMD7_HUMAN	P51665	26.2	26.4	26.2	26.3	1361	2
EIF2S2	IF2B_HUMAN	P20042	26.3	26.3	26.3	26.3	1362	2
ITSN1	ITSN1_HUMAN	Q15811	26.3	26.3	26.3	26.3	1363	2
PTGR1	PTGR1_HUMAN	Q14914	26.3	26.3	26.3	26.3	1364	2
KDSR	KDSR_HUMAN	Q06136	26.3	26.3	26.3	26.3	1365	2
POGLUT3	PLGT3_HUMAN	Q7Z4H8	26.3	26.4	26.2	26.3	1366	2
MYO18A	MY18A_HUMAN	Q92614	26.3	26.3	26.2	26.3	1367	2
LIN7C	LIN7C_HUMAN	Q9NUP9	26.3	26.3	26.3	26.3	1368	2
USP9X	USP9X_HUMAN	Q93008	26.3	26.3	26.3	26.3	1369	2
LRIG1	LRIG1_HUMAN	Q96JA1	26.3	26.3	26.2	26.3	1370	2
STT3A	STT3A_HUMAN	P46977	26.3	26.3	26.3	26.3	1371	2
GSTM1	GSTM1_HUMAN	P09488	26.4	26.3	26.2	26.3	1372	2
PSMC3	PRS6A_HUMAN	P17980	26.3	26.3	26.3	26.3	1373	2
SF3A2	SF3A2_HUMAN	Q15428	26.4	26.4	26	26.3	1374	2
CHN1	CHIN_HUMAN	P15882	26.3	26.4	26.2	26.3	1375	2
METAP2	MAP2_HUMAN	P50579	26.2	26.3	26.3	26.3	1376	2
ATIC	PUR9_HUMAN	P31939	26.3	26.3	26.2	26.3	1377	2
CRAT	CACP_HUMAN	P43155	26.3	26.3	26.2	26.3	1378	2
BROX	BROX_HUMAN	Q5VW32	26.2	26.3	26.3	26.3	1379	2
FRG1	FRG1_HUMAN	Q14331	26.2	26.2	26.3	26.3	1380	2
TMBIM6	BI1_HUMAN	P55061	26.3	26.1	26.4	26.3	1381	2
LBR	LBR_HUMAN	Q14739	26.3	26.3	26.2	26.3	1382	2
PGRMC2	PGRC2_HUMAN	O15173	26.2	26.3	26.3	26.3	1383	2
CBS	CBS_HUMAN	P35520	26.2	26.3	26.3	26.3	1384	2
SEPTIN10	SEP10_HUMAN	Q9P0V9	26.1	26.3	26.3	26.3	1385	2
OSBP	OSBP1_HUMAN	P22059	26.2	26.3	26.3	26.3	1386	2
SEPTIN3	SEPT3_HUMAN	Q9UH03	26.1	26.3	26.3	26.3	1387	2
BCAN	PGCB_HUMAN	Q96GW7	26.2	26.2	26.3	26.3	1388	2
H1-3	H13_HUMAN	P16402	26.2	26.2	26.3	26.3	1389	2
ALDH3A2	AL3A2_HUMAN	P51648	26.2	26.3	26.3	26.3	1390	2
BRK1	BRK1_HUMAN	Q8WUW1	26.3	26.1	26.4	26.2	1391	2
GJA1	CXA1_HUMAN	P17302	26.2	26.4	26.2	26.3	1392	2
DCTN3	DCTN3_HUMAN	O75935	26.3	26.3	26.2	26.3	1393	2
VPS28	VPS28_HUMAN	Q9UK41	26.1	26.4	26.2	26.2	1394	2
GOLM1	GOLM1_HUMAN	Q8NBJ4	26.2	26.3	26.3	26.2	1395	2
MEGF10	MEG10_HUMAN	Q96KG7	26.2	26.3	26.3	26.2	1396	2
PHPT1	PHP14_HUMAN	Q9NRX4	26.3	26.2	26.2	26.2	1397	2
BLOC1S1	BL1S1_HUMAN	P78537	26	26.2	26.5	26.2	1398	2
CHMP2A	CHM2A_HUMAN	O43633	26.2	26.3	26.2	26.2	1399	2
FKBP1A	FKB1A_HUMAN	P62942	26.1	26.2	26.4	26.2	1400	2
BTF3L4	BT3L4_HUMAN	Q96K17	26.1	26.4	26.3	26.2	1401	2
SAMM50	SAM50_HUMAN	Q9Y512	26.3	26.3	26.1	26.2	1402	2
ERO1A	ERO1A_HUMAN	Q96HE7	26.3	26.2	26.3	26.2	1403	2
OPA1	OPA1_HUMAN	O60313	26.3	26.2	26.2	26.2	1404	2
EIF4B	IF4B_HUMAN	P23588	26.2	26.1	26.3	26.2	1405	2
TUFM	EFTU_HUMAN	P49411	26.4	26.1	26.1	26.2	1406	2
ZFR	ZFR_HUMAN	Q96KR1	26.3	26.3	26.1	26.2	1407	2
XRN2	XRN2_HUMAN	Q9H0D6	26.2	26.3	26.2	26.2	1408	2
NAA15	NAA15_HUMAN	Q9BXJ9	26.1	26.3	26.2	26.2	1409	2
FARSB	SYFB_HUMAN	Q9NSD9	26.1	26.4	26.2	26.2	1410	2
DYNLL2	DYL2_HUMAN	Q96FJ2	26.1	26.2	26.3	26.2	1411	2
NDUFV2	NDUV2_HUMAN	P19404	26.2	26.3	26.2	26.2	1412	2
VPS45	VPS45_HUMAN	Q9NRW7	26.2	26.2	26.3	26.2	1413	2
SMC1A	SMC1A_HUMAN	Q14683	26.5	26.1	26	26.2	1414	2
LMAN1	LMAN1_HUMAN	P49257	26.2	26.3	26.1	26.2	1415	2
KHDRBS3	KHDR3_HUMAN	O75525	26.3	26.1	26.2	26.2	1416	2
GLTP	GLTP_HUMAN	Q9NZD2	26.3	26.3	26.1	26.2	1417	2
RNF20	BRE1A_HUMAN	Q5VTR2	26.3	26.2	26.2	26.2	1418	2
CMPK1	KCY_HUMAN	P30085	26.3	26.1	26.2	26.2	1419	2
DST	DYST_HUMAN	Q03001	26.2	26.2	26.2	26.2	1420	2
RAVER1	RAVR1_HUMAN	Q8IY67	26.1	26.3	26.3	26.2	1421	2
UBA3	UBA3_HUMAN	Q8TBC4	26.3	26.1	26.2	26.2	1422	2
DHCR7	DHCR7_HUMAN	Q9UBM7	26.3	26.2	26.1	26.2	1423	2
NCAN	NCAN_HUMAN	O14594	26.2	26.2	26.2	26.2	1424	2
PSMC5	PRS8_HUMAN	P62195	26.1	26.2	26.3	26.2	1425	2
B3GLCT	B3GLT_HUMAN	Q6Y288	26.2	26.2	26.2	26.2	1426	2
JAM2	JAM2_HUMAN	P57087	26.2	26.2	26.2	26.2	1427	2
UFC1	UFC1_HUMAN	Q9Y3C8	26.2	26.2	26.3	26.2	1428	2
MAPRE2	MARE2_HUMAN	Q15555	26.3	26.2	26.1	26.2	1429	2
NEO1	NEO1_HUMAN	Q92859	26.1	26.2	26.3	26.2	1430	2
MCM6	MCM6_HUMAN	Q14566	26.1	26.2	26.2	26.2	1431	2
HGS	HGS_HUMAN	O14964	26.2	26.2	26.2	26.2	1432	2
CHMP3	CHMP3_HUMAN	Q9Y3E7	26	26.2	26.3	26.2	1433	2
CD276	CD276_HUMAN	Q5ZPR3	26.2	26.3	26	26.2	1434	2
ACP1	PPAC_HUMAN	P24666	26.2	26.1	26.3	26.2	1435	2
GLYR1	GLYR1_HUMAN	Q49A26	26.2	26.3	26	26.2	1436	2
DHRS4	DHRS4_HUMAN	Q9BTZ2	26.2	26.2	26.1	26.2	1437	2
MAP1A	MAP1A_HUMAN	P78559	26.2	26.2	26.2	26.2	1438	2
SRRM2	SRRM2_HUMAN	Q9UQ35	26.2	26.2	26.1	26.2	1439	2
EXOSC2	EXOS2_HUMAN	Q13868	26.1	26.2	26.2	26.2	1440	2
SPART	SPART_HUMAN	Q8N0X7	26.3	26.1	26.1	26.2	1441	2
LTA4H	LKHA4_HUMAN	P09960	26.1	26.2	26.2	26.2	1442	2
PPIL1	PPIL1_HUMAN	Q9Y3C6	26.2	26	26.2	26.2	1443	2
TIMM50	TIM50_HUMAN	Q3ZCQ8	26.2	26.2	26.1	26.2	1444	2
TJP1	ZO1_HUMAN	Q07157	26.2	26.1	26.1	26.2	1445	2
HLA-A	HLAA_HUMAN	P04439	26.1	26.2	26.2	26.2	1446	2
ABI1	ABI1_HUMAN	Q8IZP0	26.1	26.1	26.2	26.2	1447	2
CNN2	CNN2_HUMAN	Q99439	26.2	26.1	26.2	26.2	1448	2
PLCG1	PLCG1_HUMAN	P19174	26.2	26.2	26.2	26.2	1449	2
CNPY4	CNPY4_HUMAN	Q8N129	26.1	26.2	26.1	26.2	1450	2
MACF1	MACF1_HUMAN	Q9UPN3	26.1	26.2	26.2	26.2	1451	2
ENY2	ENY2_HUMAN	Q9NPA8	26	26.1	26.3	26.1	1452	2
ACADM	ACADM_HUMAN	P11310	26.3	26.1	26.1	26.1	1453	2
ALCAM	CD166_HUMAN	Q13740	26.2	26.1	26.2	26.1	1454	2
POGLUT1	PGLT1_HUMAN	Q8NBL1	26.3	26.2	26	26.1	1455	2
NQO1	NQO1_HUMAN	P15559	26.1	26.2	26.1	26.1	1456	2
GNG12	GBG12_HUMAN	Q9UBI6	26.1	26.2	26.2	26.1	1457	2
NAGK	NAGK_HUMAN	Q9UJ70	26.1	26.2	26.2	26.1	1458	2
PGM2	PGM2_HUMAN	Q96G03	26.2	26.1	26.1	26.1	1459	2
APRT	APT_HUMAN	P07741	26.2	26.3	25.9	26.1	1460	2
LARS1	SYLC_HUMAN	Q9P2J5	26.2	26.2	26.1	26.1	1461	2
PPID	PPID_HUMAN	Q08752	26.2	26.1	26.1	26.1	1462	2
PMPCA	MPPA_HUMAN	Q10713	26.1	26.2	26.1	26.1	1463	2
TUBB4B	TBB4B_HUMAN	P68371	26.1	26.2	26	26.1	1464	2
RAP2A	RAP2A_HUMAN	P10114	26.2	26.1	26.2	26.1	1465	2
POFUT2	OFUT2_HUMAN	Q9Y2G5	26.2	26	26.1	26.1	1466	2
UROD	DCUP_HUMAN	P06132	26.2	26.1	26.2	26.1	1467	2
FAHD1	FAHD1_HUMAN	Q6P587	26.1	26.2	26.1	26.1	1468	2
IRGQ	IRGQ_HUMAN	Q8WZA9	26.1	26.1	26.2	26.1	1469	2
SUMO2	SUMO2_HUMAN	P61956	26.1	26.1	26.1	26.1	1470	2
FKBP15	FKB15_HUMAN	Q5T1M5	26.1	26.1	26.2	26.1	1471	2
RAB5B	RAB5B_HUMAN	P61020	26	26.1	26.2	26.1	1472	2
CLCN6	CLCN6_HUMAN	P51797	26.1	26.1	26.2	26.1	1473	2
RBM39	RBM39_HUMAN	Q14498	26	26.3	26.1	26.1	1474	2
NDUFC2	NDUC2_HUMAN	O95298	26.3	26.1	25.9	26.1	1475	2
TWF2	TWF2_HUMAN	Q6IBS0	26.1	26.1	26.1	26.1	1476	2
PSMC2	PRS7_HUMAN	P35998	26.1	26.1	26.1	26.1	1477	2
TMEM181	TM181_HUMAN	Q9P2C4	26.1	26	26.2	26.1	1478	2
NUP93	NUP93_HUMAN	Q8N1F7	26.1	26.1	26.1	26.1	1479	2
CDS2	CDS2_HUMAN	O95674	26.1	26.1	26	26.1	1480	2
CTTN	SRC8_HUMAN	Q14247	26.2	26.1	26	26.1	1481	2
CLPB	CLPB_HUMAN	Q9H078	26.2	26	26	26.1	1482	2
SUN2	SUN2_HUMAN	Q9UH99	26.1	26.2	26	26.1	1483	2
ENSA	ENSA_HUMAN	O43768	26.2	26	26	26.1	1484	2
JPT2	JUPI2_HUMAN	Q9H910	26.2	26	26.1	26.1	1485	2
NDUFS7	NDUS7_HUMAN	O75251	26	26.2	26	26.1	1486	2
LRRN1	LRRN1_HUMAN	Q6UXK5	26	26.1	26.2	26.1	1487	2
PSMC4	PRS6B_HUMAN	P43686	26	26.2	26.1	26.1	1488	2
SCAMP1	SCAM1_HUMAN	O15126	26.1	26.1	26	26.1	1489	2
CLASP1	CLAP1_HUMAN	Q7Z460	26.2	26	26	26.1	1490	2
NPC1	NPC1_HUMAN	O15118	25.9	26	26.3	26.1	1491	2
SUPT4H1	SPT4H_HUMAN	P63272	25.9	26.1	26.2	26.1	1492	2
RBM12	RBM12_HUMAN	Q9NTZ6	26.1	26.1	26.1	26.1	1493	2
MKI67	KI67_HUMAN	P46013	26.2	26.1	25.9	26.1	1494	2
FN3KRP	KT3K_HUMAN	Q9HA64	26	26.2	26	26.1	1495	2
SAE1	SAE1_HUMAN	Q9UBE0	26.2	25.9	26.1	26.1	1496	2
OGDH	ODO1_HUMAN	Q02218	26	26.1	26.1	26.1	1497	2
ATAD3B	ATD3B_HUMAN	Q5T9A4	26	26	26.2	26.1	1498	2
NCALD	NCALD_HUMAN	P61601	26	26.2	26	26.1	1499	2
SUPT5H	SPT5H_HUMAN	O00267	26.1	26.1	26	26.1	1500	2
KRT14	K1C14_HUMAN	P02533	26.6	25.2	26	25.9	1501	2
EPS15L1	EP15R_HUMAN	Q9UBC2	26	26.1	26.1	26.1	1502	2
WDR1	WDR1_HUMAN	O75083	26.1	26.1	25.9	26.1	1503	2
CAPN2	CAN2_HUMAN	P17655	26.1	26	26.1	26.1	1504	2
MOGS	MOGS_HUMAN	Q13724	26	26.1	26	26.1	1505	2
PNN	PININ_HUMAN	Q9H307	26.3	26	25.9	26	1506	2
BCAP29	BAP29_HUMAN	Q9UHQ4	26.1	26	26	26	1507	2
COPS8	CSN8_HUMAN	Q99627	25.9	26.2	26	26	1508	2
KLC1	KLC1_HUMAN	Q07866	26.1	26.1	25.9	26	1509	2
LDHAL6B	LDH6B_HUMAN	Q9BYZ2	NA	26	NA	26	1510	2
EPHA2	EPHA2_HUMAN	P29317	26.1	26.1	26	26	1511	2
MAPT	TAU_HUMAN	P10636	26	26.1	26	26	1512	2
SORD	DHSO_HUMAN	Q00796	26	26.1	26	26	1513	2
DARS1	SYDC_HUMAN	P14868	26.1	26	26	26	1514	2
EFTUD2	U5S1_HUMAN	Q15029	26.2	26	25.9	26	1515	2
ABI2	ABI2_HUMAN	Q9NYB9	26	26	26	26	1516	2
SRGAP1	SRGP1_HUMAN	Q7Z6B7	25.9	26.1	26.1	26	1517	2
PIR	PIR_HUMAN	O00625	26	26	26	26	1518	2
SEC22B	SC22B_HUMAN	O75396	26.1	26.1	25.9	26	1519	2
AP1G1	AP1G1_HUMAN	O43747	26.1	26	25.9	26	1520	2
MMP14	MMP14_HUMAN	P50281	26.1	26	26	26	1521	2
DNER	DNER_HUMAN	Q8NFT8	26	26.1	25.9	26	1522	2
MTREX	MTREX_HUMAN	P42285	26	26.1	26	26	1523	2
TMEM205	TM205_HUMAN	Q6UW68	26.2	25.9	25.9	26	1524	2
RMDN3	RMD3_HUMAN	Q96TC7	26.1	26.1	25.8	26	1525	2
PSMD8	PSMD8_HUMAN	P48556	25.9	26.1	26.1	26	1526	2
NUP58	NUP58_HUMAN	Q9BVL2	26.2	25.9	25.9	26	1527	2
OAT	OAT_HUMAN	P04181	26.1	26	26	26	1528	2
ALDH5A1	SSDH_HUMAN	P51649	26	26	26	26	1529	2
PLXNB3	PLXB3_HUMAN	Q9ULL4	25.9	26.2	25.9	26	1530	2
ATP6V0C	VATL_HUMAN	P27449	25.8	26.2	26	26	1531	2
CERS1	CERS1_HUMAN	P27544	26	26.1	25.9	26	1532	2
EIF1	EIF1B_HUMAN;EIF1_HUMAN	O60739;P41567	26.2	25.9	25.9	26	1533	2
RABGAP1	RBGP1_HUMAN	Q9Y3P9	26	26	26	26	1534	2
PSMD14	PSDE_HUMAN	O00487	26	26.1	25.9	26	1535	2
RAD23A	RD23A_HUMAN	P54725	26.1	25.8	26.1	26	1536	2
DIABLO	DBLOH_HUMAN	Q9NR28	25.9	26	26.1	26	1537	2
PRMT5	ANM5_HUMAN	O14744	26	25.9	26.1	26	1538	2
CTSC	CATC_HUMAN	P53634	25.9	26.1	25.9	26	1539	2
G3BP1	G3BP1_HUMAN	Q13283	26.1	25.8	26	26	1540	2
TMEM43	TMM43_HUMAN	Q9BTV4	26	26	25.9	26	1541	2
RAB2B	RAB2B_HUMAN	Q8WUD1	26	25.9	26.1	26	1542	2
GALNT2	GALT2_HUMAN	Q10471	25.9	26	26.1	26	1543	2
OSBPL8	OSBL8_HUMAN	Q9BZF1	26	26	26	26	1544	2
HDLBP	VIGLN_HUMAN	Q00341	26	26	25.9	26	1545	2
CHID1	CHID1_HUMAN	Q9BWS9	26	25.9	26	26	1546	2
XPO7	XPO7_HUMAN	Q9UIA9	26	26	25.9	26	1547	2
EFNB1	EFNB1_HUMAN	P98172	26	25.9	26	26	1548	2
USP5	UBP5_HUMAN	P45974	26	25.9	26	26	1549	2
NAGA	NAGAB_HUMAN	P17050	25.9	26	26	26	1550	2
SEPTIN8	SEPT8_HUMAN	Q92599	26	26	25.9	26	1551	2
EPDR1	EPDR1_HUMAN	Q9UM22	26	25.9	26	26	1552	2
CD44	CD44_HUMAN	P16070	25.9	26	26	26	1553	2
SMCHD1	SMHD1_HUMAN	A6NHR9	26	26	25.9	26	1554	2
NDUFB1	NDUB1_HUMAN	O75438	25.9	26	25.9	26	1555	2
SEMA5A	SEM5A_HUMAN	Q13591	25.9	26	26.1	26	1556	2
PLA2G15	PAG15_HUMAN	Q8NCC3	25.8	25.9	26.2	26	1557	2
NPLOC4	NPL4_HUMAN	Q8TAT6	26	25.9	26	26	1558	2
COPA	COPA_HUMAN	P53621	25.8	26.1	26	26	1559	2
DNAJC7	DNJC7_HUMAN	Q99615	25.9	26	26	26	1560	2
NIBAN1	NIBA1_HUMAN	Q9BZQ8	26.1	26.1	25.7	26	1561	2
WDR5	WDR5_HUMAN	P61964	25.9	26.1	25.9	26	1562	2
PPAT	PUR1_HUMAN	Q06203	26	26	26	26	1563	2
TSG101	TS101_HUMAN	Q99816	25.9	25.9	26	26	1564	2
TGFB2	TGFB2_HUMAN	P61812	25.9	25.9	26	26	1565	2
PLCB3	PLCB3_HUMAN	Q01970	25.9	25.9	26	26	1566	2
RANBP3	RANB3_HUMAN	Q9H6Z4	26	25.9	25.9	25.9	1567	2
DNAJC5	DNJC5_HUMAN	Q9H3Z4	25.8	25.9	26.1	25.9	1568	2
PTX3	PTX3_HUMAN	P26022	26.1	26.1	25.6	25.9	1569	2
UBFD1	UBFD1_HUMAN	O14562	25.8	26.1	25.9	25.9	1570	2
PPME1	PPME1_HUMAN	Q9Y570	26	26	25.8	25.9	1571	2
HOMER1	HOME1_HUMAN	Q86YM7	25.9	26	26	25.9	1572	2
ESYT1	ESYT1_HUMAN	Q9BSJ8	25.9	26	25.9	25.9	1573	2
FNBP1	FNBP1_HUMAN	Q96RU3	26	26	25.9	25.9	1574	2
HECTD3	HECD3_HUMAN	Q5T447	26.1	25.9	25.9	25.9	1575	2
SMS	SPSY_HUMAN	P52788	26	25.9	25.9	25.9	1576	2
XPO1	XPO1_HUMAN	O14980	26	26	25.9	25.9	1577	2
DDX23	DDX23_HUMAN	Q9BUQ8	26	26	25.8	25.9	1578	2
PURB	PURB_HUMAN	Q96QR8	26	25.9	25.9	25.9	1579	2
SEPHS1	SPS1_HUMAN	P49903	25.9	26	25.9	25.9	1580	2
RRAGC	RRAGC_HUMAN	Q9HB90	25.9	25.9	26	25.9	1581	2
CASK	CSKP_HUMAN	O14936	25.9	26	25.9	25.9	1582	2
PPP3R1	CANB1_HUMAN	P63098	26	25.9	25.9	25.9	1583	2
YKT6	YKT6_HUMAN	O15498	26	25.9	25.9	25.9	1584	2
TTC1	TTC1_HUMAN	Q99614	26	25.9	25.9	25.9	1585	2
KIF2A	KIF2A_HUMAN	O00139	26	25.9	25.9	25.9	1586	2
PLPBP	PLPHP_HUMAN	O94903	25.9	26	25.8	25.9	1587	2
MAGOHB	MGN2_HUMAN	Q96A72	26.1	26	25.7	25.9	1588	2
ADISSP	ADSSP_HUMAN	Q9GZN8	25.8	25.9	26	25.9	1589	2
ITPR2	ITPR2_HUMAN	Q14571	25.9	26	25.9	25.9	1590	2
CA14	CAH14_HUMAN	Q9ULX7	25.8	26.1	25.9	25.9	1591	2
NDUFA9	NDUA9_HUMAN	Q16795	25.9	26	25.8	25.9	1592	2
ENDOD1	ENDD1_HUMAN	O94919	25.9	25.9	25.8	25.9	1593	2
NRP2	NRP2_HUMAN	O60462	26	25.9	25.9	25.9	1594	2
AASS	AASS_HUMAN	Q9UDR5	25.9	25.9	25.9	25.9	1595	2
RBBP9	RBBP9_HUMAN	O75884	25.9	25.9	25.9	25.9	1596	2
TRNT1	TRNT1_HUMAN	Q96Q11	26	25.8	25.8	25.9	1597	2
CA12	CAH12_HUMAN	O43570	25.8	25.9	26	25.9	1598	2
MAN2B1	MA2B1_HUMAN	O00754	26	25.9	25.9	25.9	1599	2
HM13	HM13_HUMAN	Q8TCT9	25.8	26.1	25.8	25.9	1600	2
TMOD2	TMOD2_HUMAN	Q9NZR1	26	25.9	25.8	25.9	1601	2
OCIAD1	OCAD1_HUMAN	Q9NX40	26	25.8	25.8	25.9	1602	2
AHCYL1	SAHH2_HUMAN	O43865	25.9	25.9	25.8	25.9	1603	2
PTPRA	PTPRA_HUMAN	P18433	25.7	25.9	26	25.9	1604	2
TPD52L2	TPD54_HUMAN	O43399	26	25.8	25.8	25.9	1605	2
ELOB	ELOB_HUMAN	Q15370	26.2	25.7	25.7	25.9	1606	2
EMC3	EMC3_HUMAN	Q9P0I2	25.8	26	25.8	25.9	1607	2
NIPSNAP1	NIPS1_HUMAN	Q9BPW8	26	25.8	25.8	25.9	1608	2
EIF5B	IF2P_HUMAN	O60841	25.8	25.9	25.9	25.9	1609	2
ACTR1B	ACTY_HUMAN	P42025	25.8	26	25.8	25.9	1610	2
GRIA4	GRIA4_HUMAN	P48058	25.9	25.9	25.8	25.9	1611	2
CRK	CRK_HUMAN	P46108	25.8	25.9	25.9	25.9	1612	2
NUP214	NU214_HUMAN	P35658	25.9	26	25.7	25.9	1613	2
ARPC1A	ARC1A_HUMAN	Q92747	26	25.8	25.8	25.9	1614	2
RAB22A	RB22A_HUMAN	Q9UL26	25.8	25.8	26	25.9	1615	2
ATP6V1H	VATH_HUMAN	Q9UI12	25.8	25.9	25.9	25.9	1616	2
ACOX1	ACOX1_HUMAN	Q15067	25.8	26	25.8	25.9	1617	2
PBRM1	PB1_HUMAN	Q86U86	25.8	25.9	25.8	25.9	1618	2
SRPRB	SRPRB_HUMAN	Q9Y5M8	25.8	26	25.7	25.9	1619	2
XPOT	XPOT_HUMAN	O43592	25.8	26	25.7	25.9	1620	2
SNRNP200	U520_HUMAN	O75643	26	25.9	25.6	25.8	1621	2
NAPRT	PNCB_HUMAN	Q6XQN6	25.9	25.8	25.9	25.9	1622	2
FXR2	FXR2_HUMAN	P51116	25.8	25.9	25.8	25.9	1623	2
USO1	USO1_HUMAN	O60763	26	25.8	25.8	25.8	1624	2
CADM4	CADM4_HUMAN	Q8NFZ8	25.8	25.9	25.8	25.8	1625	2
SCYL1	SCYL1_HUMAN	Q96KG9	25.8	26	25.7	25.8	1626	2
NLGN3	NLGN3_HUMAN	Q9NZ94	26	25.9	25.6	25.8	1627	2
PITRM1	PREP_HUMAN	Q5JRX3	25.8	25.9	25.9	25.8	1628	2
TBP	TBPL2_HUMAN;TBP_HUMAN	P20226;Q6SJ96	25.6	25.8	26.1	25.8	1629	2
ELAVL2	ELAV2_HUMAN	Q12926	25.7	25.8	26	25.8	1630	2
ERLIN1	ERLN1_HUMAN	O75477	25.7	26	25.8	25.8	1631	2
GIT1	GIT1_HUMAN	Q9Y2X7	25.8	25.7	26	25.8	1632	2
GATD3	GAL3A_HUMAN;GAL3B_HUMAN	A0A0B4J2D5;P0DPI2	26	25.7	25.8	25.8	1633	2
NSFL1C	NSF1C_HUMAN	Q9UNZ2	25.9	25.9	25.7	25.8	1634	2
LAMTOR3	LTOR3_HUMAN	Q9UHA4	25.8	25.8	25.9	25.8	1635	2
BPHL	BPHL_HUMAN	Q86WA6	25.8	25.8	25.9	25.8	1636	2
TMEM106B	T106B_HUMAN	Q9NUM4	25.6	26	25.8	25.8	1637	2
PRPSAP1	KPRA_HUMAN	Q14558	26	25.7	25.8	25.8	1638	2
EIF2AK2	E2AK2_HUMAN	P19525	25.8	25.8	25.9	25.8	1639	2
SLC6A1	SC6A1_HUMAN	P30531	25.8	25.9	25.7	25.8	1640	2
H1-0	H10_HUMAN	P07305	25.9	25.6	25.9	25.8	1641	2
PRPF8	PRP8_HUMAN	Q6P2Q9	26	25.8	25.6	25.8	1642	2
LIG3	DNLI3_HUMAN	P49916	25.7	25.8	25.9	25.8	1643	2
NAE1	ULA1_HUMAN	Q13564	25.9	25.9	25.7	25.8	1644	2
LYRM7	LYRM7_HUMAN	Q5U5X0	26	25.7	25.7	25.8	1645	2
MCCC2	MCCB_HUMAN	Q9HCC0	25.9	25.8	25.8	25.8	1646	2
ACIN1	ACINU_HUMAN	Q9UKV3	25.9	25.8	25.7	25.8	1647	2
EPB41L2	E41L2_HUMAN	O43491	25.9	25.8	25.7	25.8	1648	2
TAX1BP3	TX1B3_HUMAN	O14907	25.7	25.7	26	25.8	1649	2
VTI1B	VTI1B_HUMAN	Q9UEU0	25.7	25.8	25.9	25.8	1650	2
GPRC5B	GPC5B_HUMAN	Q9NZH0	25.7	25.7	26	25.8	1651	2
FAM50A	FA50A_HUMAN	Q14320	25.9	25.8	25.8	25.8	1652	2
SEZ6L	SE6L1_HUMAN	Q9BYH1	25.8	25.8	25.8	25.8	1653	2
PGP	PGP_HUMAN	A6NDG6	25.8	25.8	25.8	25.8	1654	2
FAM98B	FA98B_HUMAN	Q52LJ0	25.6	25.9	25.9	25.8	1655	2
ERLEC1	ERLEC_HUMAN	Q96DZ1	25.9	25.8	25.8	25.8	1656	2
TMEM87A	TM87A_HUMAN	Q8NBN3	25.8	25.9	25.7	25.8	1657	2
PHF5A	PHF5A_HUMAN	Q7RTV0	25.8	25.8	25.7	25.8	1658	2
SNX6	SNX6_HUMAN	Q9UNH7	25.7	25.8	25.8	25.8	1659	2
NIPSNAP3A	NPS3A_HUMAN	Q9UFN0	25.8	25.9	25.7	25.8	1660	2
UQCC2	UQCC2_HUMAN	Q9BRT2	25.9	25.7	25.7	25.8	1661	2
STX6	STX6_HUMAN	O43752	25.8	25.9	25.7	25.8	1662	2
DHRS13	DHR13_HUMAN	Q6UX07	25.9	25.6	25.8	25.8	1663	2
SFXN3	SFXN3_HUMAN	Q9BWM7	25.9	25.7	25.7	25.8	1664	2
ARFGAP2	ARFG2_HUMAN	Q8N6H7	26	25.6	25.7	25.8	1665	2
PRRC1	PRRC1_HUMAN	Q96M27	25.6	25.8	25.9	25.8	1666	2
SLC25A20	MCAT_HUMAN	O43772	25.8	25.8	25.8	25.8	1667	2
TSPO	TSPO_HUMAN	P30536	26.1	25.4	25.8	25.7	1668	2
MCM2	MCM2_HUMAN	P49736	25.9	25.8	25.6	25.8	1669	2
RSL1D1	RL1D1_HUMAN	O76021	25.8	25.7	25.8	25.8	1670	2
EMD	EMD_HUMAN	P50402	25.7	25.8	25.8	25.8	1671	2
PHLDB1	PHLB1_HUMAN	Q86UU1	25.8	25.8	25.8	25.8	1672	2
MANBA	MANBA_HUMAN	O00462	25.8	25.7	25.7	25.8	1673	2
GPS1	CSN1_HUMAN	Q13098	25.8	25.7	25.8	25.8	1674	2
APOD	APOD_HUMAN	P05090	25.7	25.9	25.7	25.8	1675	2
DNAJC3	DNJC3_HUMAN	Q13217	25.7	25.8	25.7	25.7	1676	2
SEMA6D	SEM6D_HUMAN	Q8NFY4	25.7	25.8	25.7	25.7	1677	2
PCCA	PCCA_HUMAN	P05165	25.8	25.8	25.7	25.7	1678	2
NDUFB7	NDUB7_HUMAN	P17568	25.6	25.8	25.8	25.7	1679	2
KDM1A	KDM1A_HUMAN	O60341	25.7	25.8	25.8	25.7	1680	2
S100A11	S10AB_HUMAN	P31949	25.7	25.6	25.9	25.7	1681	2
BAP18	BAP18_HUMAN	Q8IXM2	25.7	25.8	25.8	25.7	1682	2
COX7A2L	COX7R_HUMAN	O14548	25.7	25.8	25.7	25.7	1683	2
TXNRD2	TRXR2_HUMAN	Q9NNW7	25.7	25.8	25.7	25.7	1684	2
MAT2B	MAT2B_HUMAN	Q9NZL9	25.7	25.7	25.8	25.7	1685	2
REPS1	REPS1_HUMAN	Q96D71	25.7	25.8	25.7	25.7	1686	2
TIA1	TIA1_HUMAN	P31483	25.8	25.6	25.8	25.7	1687	2
MMAB	MMAB_HUMAN	Q96EY8	25.8	25.7	25.6	25.7	1688	2
PRKDC	PRKDC_HUMAN	P78527	25.7	25.8	25.7	25.7	1689	2
MRPL15	RM15_HUMAN	Q9P015	25.8	25.7	25.7	25.7	1690	2
BAZ1B	BAZ1B_HUMAN	Q9UIG0	25.9	25.7	25.6	25.7	1691	2
GORASP2	GORS2_HUMAN	Q9H8Y8	25.8	25.7	25.7	25.7	1692	2
SIRPA	SHPS1_HUMAN	P78324	25.8	25.7	25.6	25.7	1693	2
CYB5A	CYB5_HUMAN	P00167	26	25.7	25.5	25.7	1694	2
RHOC	RHOC_HUMAN	P08134	25.7	25.7	25.8	25.7	1695	2
SRP19	SRP19_HUMAN	P09132	25.8	25.8	25.6	25.7	1696	2
EXOC4	EXOC4_HUMAN	Q96A65	25.8	25.7	25.7	25.7	1697	2
FNBP1L	FBP1L_HUMAN	Q5T0N5	25.7	25.7	25.8	25.7	1698	2
COL4A2	CO4A2_HUMAN	P08572	25.7	25.8	25.7	25.7	1699	2
EXOSC5	EXOS5_HUMAN	Q9NQT4	25.8	25.7	25.7	25.7	1700	2
ABCD3	ABCD3_HUMAN	P28288	25.9	25.7	25.6	25.7	1701	2
TTR	TTHY_HUMAN	P02766	25.8	25.9	25.5	25.7	1702	2
SASH1	SASH1_HUMAN	O94885	25.8	25.8	25.7	25.7	1703	2
SPAG9	JIP4_HUMAN	O60271	25.8	25.7	25.7	25.7	1704	2
CPQ	CBPQ_HUMAN	Q9Y646	25.7	25.8	25.7	25.7	1705	2
ISOC1	ISOC1_HUMAN	Q96CN7	25.9	25.7	25.6	25.7	1706	2
ERGIC3	ERGI3_HUMAN	Q9Y282	25.7	25.8	25.7	25.7	1707	2
RBM14	RBM14_HUMAN	Q96PK6	25.7	25.8	25.7	25.7	1708	2
BNIP1	SEC20_HUMAN	Q12981	25.7	25.7	25.7	25.7	1709	2
NDUFAB1	ACPM_HUMAN	O14561	25.6	25.6	25.9	25.7	1710	2
PSMD10	PSD10_HUMAN	O75832	25.7	25.7	25.8	25.7	1711	2
INPPL1	SHIP2_HUMAN	O15357	25.7	25.7	25.6	25.7	1712	2
SNAP29	SNP29_HUMAN	O95721	25.8	25.6	25.7	25.7	1713	2
NENF	NENF_HUMAN	Q9UMX5	25.8	25.5	25.7	25.7	1714	2
SPTLC1	SPTC1_HUMAN	O15269	25.7	25.8	25.6	25.7	1715	2
MOXD1	MOXD1_HUMAN	Q6UVY6	25.8	25.6	25.7	25.7	1716	2
CRISPLD1	CRLD1_HUMAN	Q9H336	25.7	25.7	25.7	25.7	1717	2
PRPF38B	PR38B_HUMAN	Q5VTL8	25.6	25.7	25.8	25.7	1718	2
THOC3	THOC3_HUMAN	Q96J01	25.7	25.7	25.7	25.7	1719	2
ADSL	PUR8_HUMAN	P30566	25.8	25.7	25.6	25.7	1720	2
PITHD1	PITH1_HUMAN	Q9GZP4	25.7	25.6	25.8	25.7	1721	2
ATXN2L	ATX2L_HUMAN	Q8WWM7	25.7	25.6	25.7	25.7	1722	2
MPC2	MPC2_HUMAN	O95563	25.7	25.6	25.8	25.7	1723	2
DCX	DCX_HUMAN	O43602	25.6	25.8	25.7	25.7	1724	2
BRD4	BRD4_HUMAN	O60885	25.7	25.6	25.7	25.7	1725	2
FMNL2	FMNL2_HUMAN	Q96PY5	25.6	25.7	25.7	25.7	1726	2
ALDH1B1	AL1B1_HUMAN	P30837	25.6	25.7	25.8	25.7	1727	2
ARCN1	COPD_HUMAN	P48444	25.7	25.7	25.6	25.7	1728	2
FUNDC2	FUND2_HUMAN	Q9BWH2	25.7	25.7	25.7	25.7	1729	2
MECP2	MECP2_HUMAN	P51608	25.7	25.7	25.7	25.7	1730	2
PAXX	PAXX_HUMAN	Q9BUH6	25.7	25.7	25.7	25.7	1731	2
LSM1	LSM1_HUMAN	O15116	25.5	25.8	25.8	25.7	1732	2
TPP2	TPP2_HUMAN	P29144	25.7	25.7	25.7	25.7	1733	2
SLC6A11	S6A11_HUMAN	P48066	25.7	25.7	25.6	25.7	1734	2
DDX3X	DDX3X_HUMAN	O00571	25.9	25.6	25.5	25.7	1735	2
SMARCC1	SMRC1_HUMAN	Q92922	25.7	25.7	25.7	25.7	1736	2
PCDHGC3	PCDGK_HUMAN	Q9UN70	25.7	25.6	25.7	25.7	1737	2
PTPN11	PTN11_HUMAN	Q06124	25.7	25.7	25.7	25.7	1738	2
SSR3	SSRG_HUMAN	Q9UNL2	25.9	25.2	25.8	25.6	1739	2
PSMD9	PSMD9_HUMAN	O00233	25.6	25.6	25.8	25.7	1740	2
DPYSL3	DPYL3_HUMAN	Q14195	25.6	25.7	25.8	25.7	1741	2
TMX2	TMX2_HUMAN	Q9Y320	25.6	25.8	25.6	25.7	1742	2
ATP6V1D	VATD_HUMAN	Q9Y5K8	25.5	25.7	25.8	25.7	1743	2
GOLGA5	GOGA5_HUMAN	Q8TBA6	25.5	25.9	25.6	25.7	1744	2
LRRC20	LRC20_HUMAN	Q8TCA0	25.6	25.7	25.7	25.7	1745	2
CPT2	CPT2_HUMAN	P23786	25.8	25.6	25.6	25.7	1746	2
GOT1	AATC_HUMAN	P17174	25.7	25.7	25.7	25.7	1747	2
SELENOF	SEP15_HUMAN	O60613	25.7	25.6	25.7	25.7	1748	2
TACO1	TACO1_HUMAN	Q9BSH4	25.7	25.8	25.6	25.7	1749	2
ERAP1	ERAP1_HUMAN	Q9NZ08	25.7	25.7	25.6	25.7	1750	2
CTNNBL1	CTBL1_HUMAN	Q8WYA6	25.6	25.7	25.7	25.7	1751	2
FAM114A1	NXP20_HUMAN	Q8IWE2	25.7	25.6	25.6	25.7	1752	2
ELMOD2	ELMD2_HUMAN	Q8IZ81	25.7	25.7	25.6	25.7	1753	2
CLTB	CLCB_HUMAN	P09497	25.8	25.6	25.6	25.7	1754	2
UBQLN2	UBQL2_HUMAN	Q9UHD9	25.9	25.5	25.5	25.7	1755	2
ARSB	ARSB_HUMAN	P15848	25.6	25.7	25.7	25.7	1756	2
NRDC	NRDC_HUMAN	O43847	25.7	25.7	25.6	25.7	1757	2
GALNS	GALNS_HUMAN	P34059	25.5	25.6	25.8	25.7	1758	2
SNF8	SNF8_HUMAN	Q96H20	25.4	25.8	25.7	25.6	1759	2
UBE2R2	UB2R2_HUMAN	Q712K3	25.8	25.5	25.6	25.7	1760	2
LMBRD1	LMBD1_HUMAN	Q9NUN5	25.5	25.9	25.5	25.6	1761	2
ARGLU1	ARGL1_HUMAN	Q9NWB6	25.6	25.6	25.8	25.7	1762	2
ARMC1	ARMC1_HUMAN	Q9NVT9	25.7	25.6	25.6	25.7	1763	2
MCM4	MCM4_HUMAN	P33991	25.6	25.7	25.6	25.7	1764	2
KPNA4	IMA3_HUMAN	O00629	25.8	25.6	25.6	25.6	1765	2
ARHGAP12	RHG12_HUMAN	Q8IWW6	25.7	25.7	25.5	25.6	1766	2
PLXNB2	PLXB2_HUMAN	O15031	25.6	25.6	25.7	25.7	1767	2
NXN	NXN_HUMAN	Q6DKJ4	25.7	25.7	25.6	25.6	1768	2
GSK3B	GSK3B_HUMAN	P49841	25.6	25.6	25.7	25.6	1769	2
FKBP8	FKBP8_HUMAN	Q14318	25.6	25.6	25.8	25.6	1770	2
FAM136A	F136A_HUMAN	Q96C01	25.6	25.7	25.7	25.6	1771	2
STAU1	STAU1_HUMAN	O95793	25.6	25.6	25.7	25.6	1772	2
SLC25A24	SCMC1_HUMAN	Q6NUK1	25.6	25.7	25.6	25.6	1773	2
DENR	DENR_HUMAN	O43583	25.6	25.7	25.6	25.6	1774	2
APOO	MIC26_HUMAN	Q9BUR5	25.8	25.7	25.5	25.6	1775	2
EXOSC4	EXOS4_HUMAN	Q9NPD3	25.5	25.6	25.8	25.6	1776	2
SMARCA1	SMCA1_HUMAN	P28370	25.7	25.7	25.6	25.6	1777	2
PSMC1	PRS4_HUMAN	P62191	25.7	25.7	25.6	25.6	1778	2
CAB39	CAB39_HUMAN	Q9Y376	25.7	25.6	25.7	25.6	1779	2
TAGLN	TAGL_HUMAN	Q01995	25.7	25.6	25.6	25.6	1780	2
JAM3	JAM3_HUMAN	Q9BX67	25.6	25.7	25.6	25.6	1781	2
ASL	ARLY_HUMAN	P04424	25.6	25.5	25.8	25.6	1782	2
EXTL3	EXTL3_HUMAN	O43909	25.7	25.6	25.6	25.6	1783	2
COMT	COMT_HUMAN	P21964	25.6	25.7	25.5	25.6	1784	2
OSGEP	OSGEP_HUMAN	Q9NPF4	25.6	25.7	25.6	25.6	1785	2
BLVRB	BLVRB_HUMAN	P30043	25.6	25.7	25.6	25.6	1786	2
TYMS	TYSY_HUMAN	P04818	25.5	25.7	25.6	25.6	1787	2
PPP1R12A	MYPT1_HUMAN	O14974	25.7	25.6	25.6	25.6	1788	2
SEC13	SEC13_HUMAN	P55735	25.6	25.6	25.7	25.6	1789	2
GABARAP	GBRAP_HUMAN	O95166	25.7	25.7	25.5	25.6	1790	2
ITGA7	ITA7_HUMAN	Q13683	25.6	25.7	25.6	25.6	1791	2
VRK1	VRK1_HUMAN	Q99986	25.6	25.6	25.6	25.6	1792	2
NDUFS8	NDUS8_HUMAN	O00217	25.7	25.4	25.7	25.6	1793	2
SOX2	SOX2_HUMAN	P48431	25.7	25.5	25.6	25.6	1794	2
CSPG5	CSPG5_HUMAN	O95196	25.5	25.7	25.6	25.6	1795	2
OXSR1	OXSR1_HUMAN	O95747	25.7	25.6	25.5	25.6	1796	2
HNRNPLL	HNRLL_HUMAN	Q8WVV9	25.5	25.7	25.6	25.6	1797	2
MPC1	MPC1_HUMAN	Q9Y5U8	25.7	25.5	25.6	25.6	1798	2
PAPOLA	PAPOA_HUMAN	P51003	25.6	25.5	25.7	25.6	1799	2
CASP3	CASP3_HUMAN	P42574	25.7	25.7	25.5	25.6	1800	2
RNF2	RING2_HUMAN	Q99496	25.7	25.7	25.5	25.6	1801	2
RPRD1B	RPR1B_HUMAN	Q9NQG5	25.6	25.6	25.6	25.6	1802	2
SORBS3	VINEX_HUMAN	O60504	25.6	25.5	25.7	25.6	1803	2
UBE2T	UBE2T_HUMAN	Q9NPD8	25.4	25.7	25.6	25.6	1804	2
LUC7L3	LC7L3_HUMAN	O95232	25.6	25.7	25.5	25.6	1805	2
PTPA	PTPA_HUMAN	Q15257	25.6	25.6	25.6	25.6	1806	2
SV2A	SV2A_HUMAN	Q7L0J3	25.6	25.6	25.6	25.6	1807	2
SYNE2	SYNE2_HUMAN	Q8WXH0	25.7	25.6	25.5	25.6	1808	2
SLC4A4	S4A4_HUMAN	Q9Y6R1	25.6	25.6	25.6	25.6	1809	2
ACBD5	ACBD5_HUMAN	Q5T8D3	25.7	25.7	25.5	25.6	1810	2
STAM2	STAM2_HUMAN	O75886	25.7	25.6	25.5	25.6	1811	2
ITFG1	TIP_HUMAN	Q8TB96	25.5	25.7	25.5	25.6	1812	2
RECQL	RECQ1_HUMAN	P46063	25.6	25.6	25.5	25.6	1813	2
ISOC2	ISOC2_HUMAN	Q96AB3	25.7	25.4	25.6	25.6	1814	2
FHL1	FHL1_HUMAN	Q13642	25.6	25.6	25.6	25.6	1815	2
NIF3L1	NIF3L_HUMAN	Q9GZT8	25.6	25.7	25.5	25.6	1816	2
RCC1	RCC1_HUMAN	P18754	25.6	25.4	25.7	25.6	1817	2
FN3K	FN3K_HUMAN	Q9H479	25.4	25.6	25.7	25.6	1818	2
LYPLA1	LYPA1_HUMAN	O75608	25.6	25.5	25.6	25.6	1819	2
HRAS	RASH_HUMAN	P01112	25.6	25.6	25.5	25.6	1820	2
AKAP12	AKA12_HUMAN	Q02952	25.7	25.6	25.5	25.6	1821	2
SCD5	SCD5_HUMAN	Q86SK9	25.7	25.4	25.6	25.6	1822	2
NDRG3	NDRG3_HUMAN	Q9UGV2	25.5	25.6	25.6	25.6	1823	2
SPECC1	CYTSB_HUMAN	Q5M775	25.6	25.7	25.4	25.6	1824	2
NFIA	NFIA_HUMAN	Q12857	25.5	25.7	25.6	25.6	1825	2
SRSF11	SRS11_HUMAN	Q05519	25.4	25.6	25.7	25.6	1826	2
STUB1	CHIP_HUMAN	Q9UNE7	25.6	25.5	25.5	25.6	1827	2
NUP210	PO210_HUMAN	Q8TEM1	25.6	25.6	25.5	25.6	1828	2
NPTN	NPTN_HUMAN	Q9Y639	25.5	25.8	25.4	25.6	1829	2
SEC61A1	S61A1_HUMAN	P61619	25.7	25.6	25.4	25.6	1830	2
FIS1	FIS1_HUMAN	Q9Y3D6	25.6	25.6	25.5	25.6	1831	2
NDUFS3	NDUS3_HUMAN	O75489	25.6	25.5	25.5	25.6	1832	2
SLC2A3	GTR3_HUMAN	P11169	25.6	25.5	25.6	25.6	1833	2
HSPBP1	HPBP1_HUMAN	Q9NZL4	25.5	25.6	25.5	25.6	1834	2
HYPK	HYPK_HUMAN	Q9NX55	25.6	25.6	25.4	25.6	1835	2
BANF1	BAF_HUMAN	O75531	25.3	25.6	25.7	25.5	1836	2
MTARC2	MARC2_HUMAN	Q969Z3	25.6	25.6	25.4	25.5	1837	2
SRGAP2	SRGP2_HUMAN	O75044	25.6	25.6	25.5	25.5	1838	2
CCDC90B	CC90B_HUMAN	Q9GZT6	25.5	25.5	25.7	25.5	1839	2
SNW1	SNW1_HUMAN	Q13573	25.7	25.6	25.3	25.5	1840	2
LARP1	LARP1_HUMAN	Q6PKG0	25.6	25.5	25.6	25.5	1841	2
AK3	KAD3_HUMAN	Q9UIJ7	25.6	25.5	25.5	25.5	1842	2
EHD1	EHD1_HUMAN	Q9H4M9	25.6	25.5	25.6	25.5	1843	2
CHMP1B	CHM1B_HUMAN	Q7LBR1	25.4	25.6	25.6	25.5	1844	2
CYRIB	CYRIB_HUMAN	Q9NUQ9	25.6	25.5	25.5	25.5	1845	2
TM7SF2	ERG24_HUMAN	O76062	25.6	25.6	25.4	25.5	1846	2
WDR45B	WIPI3_HUMAN	Q5MNZ6	25.5	25.5	25.5	25.5	1847	2
CHORDC1	CHRD1_HUMAN	Q9UHD1	25.6	25.6	25.3	25.5	1848	2
SGPL1	SGPL1_HUMAN	O95470	25.5	25.5	25.5	25.5	1849	2
TTYH2	TTYH2_HUMAN	Q9BSA4	25.6	25.5	25.5	25.5	1850	2
IGFBP2	IBP2_HUMAN	P18065	25.5	25.4	25.6	25.5	1851	2
PIN4	PIN4_HUMAN	Q9Y237	25.4	25.6	25.5	25.5	1852	2
STRBP	STRBP_HUMAN	Q96SI9	25.5	25.6	25.4	25.5	1853	2
MCAM	MUC18_HUMAN	P43121	25.5	25.5	25.6	25.5	1854	2
TFCP2	TFCP2_HUMAN	Q12800	25.5	25.5	25.6	25.5	1855	2
WDR77	MEP50_HUMAN	Q9BQA1	25.6	25.5	25.5	25.5	1856	2
IMPA1	IMPA1_HUMAN	P29218	25.6	25.5	25.5	25.5	1857	2
PDZD8	PDZD8_HUMAN	Q8NEN9	25.6	25.4	25.5	25.5	1858	2
EPB41L3	E41L3_HUMAN	Q9Y2J2	25.5	25.6	25.4	25.5	1859	2
PEF1	PEF1_HUMAN	Q9UBV8	25.6	25.4	25.5	25.5	1860	2
TMEM214	TM214_HUMAN	Q6NUQ4	25.5	25.5	25.5	25.5	1861	2
ATP6AP2	RENR_HUMAN	O75787	25.6	25.5	25.5	25.5	1862	2
SCAMP3	SCAM3_HUMAN	O14828	25.4	25.4	25.7	25.5	1863	2
RABEP1	RABE1_HUMAN	Q15276	25.5	25.5	25.5	25.5	1864	2
FKBP5	FKBP5_HUMAN	Q13451	25.5	25.6	25.5	25.5	1865	2
SNX27	SNX27_HUMAN	Q96L92	25.6	25.5	25.4	25.5	1866	2
XPO5	XPO5_HUMAN	Q9HAV4	25.5	25.4	25.5	25.5	1867	2
MEX3D	MEX3D_HUMAN	Q86XN8	NA	25.7	25.3	25.5	1868	2
IPO9	IPO9_HUMAN	Q96P70	25.5	25.5	25.6	25.5	1869	2
NUP54	NUP54_HUMAN	Q7Z3B4	25.5	25.6	25.5	25.5	1870	2
AP1M1	AP1M1_HUMAN	Q9BXS5	25.6	25.4	25.5	25.5	1871	2
TFAM	TFAM_HUMAN	Q00059	25.6	25.5	25.5	25.5	1872	2
MTDH	LYRIC_HUMAN	Q86UE4	25.6	25.5	25.4	25.5	1873	2
PGAM5	PGAM5_HUMAN	Q96HS1	25.5	25.6	25.4	25.5	1874	2
MED20	MED20_HUMAN	Q9H944	25.5	25.4	25.5	25.5	1875	2
TLN2	TLN2_HUMAN	Q9Y4G6	25.5	25.5	25.5	25.5	1876	2
TGOLN2	TGON2_HUMAN	O43493	25.5	25.5	25.5	25.5	1877	2
CTSL	CATL1_HUMAN	P07711	25.3	25.5	25.6	25.5	1878	2
PIPOX	SOX_HUMAN	Q9P0Z9	25.5	25.5	25.4	25.5	1879	2
YIPF4	YIPF4_HUMAN	Q9BSR8	25.5	25.7	25.3	25.5	1880	2
CSDE1	CSDE1_HUMAN	O75534	25.4	25.5	25.5	25.5	1881	2
ACOT7	BACH_HUMAN	O00154	25.5	25.5	25.5	25.5	1882	2
HMOX2	HMOX2_HUMAN	P30519	25.7	25.6	25.2	25.5	1883	2
LAMTOR5	LTOR5_HUMAN	O43504	25.5	25.5	25.5	25.5	1884	2
NDUFA12	NDUAC_HUMAN	Q9UI09	25.5	25.4	25.5	25.5	1885	2
CYP51A1	CP51A_HUMAN	Q16850	25.5	25.5	25.4	25.5	1886	2
SMARCE1	SMCE1_HUMAN	Q969G3	25.5	25.5	25.5	25.5	1887	2
ATL3	ATLA3_HUMAN	Q6DD88	25.5	25.5	25.5	25.5	1888	2
SYT11	SYT11_HUMAN	Q9BT88	25.6	25.4	25.4	25.5	1889	2
LONP1	LONM_HUMAN	P36776	25.6	25.5	25.3	25.5	1890	2
ABHD12	ABD12_HUMAN	Q8N2K0	25.4	25.6	25.5	25.5	1891	2
NUP50	NUP50_HUMAN	Q9UKX7	25.6	25.5	25.2	25.5	1892	2
OXA1L	OXA1L_HUMAN	Q15070	25.4	25.5	25.5	25.5	1893	2
ADAM10	ADA10_HUMAN	O14672	25.4	25.5	25.5	25.5	1894	2
RBM10	RBM10_HUMAN	P98175	25.4	25.5	25.4	25.5	1895	2
UMPS	UMPS_HUMAN	P11172	25.4	25.5	25.5	25.5	1896	2
SPATS2L	SPS2L_HUMAN	Q9NUQ6	25.5	25.5	25.4	25.5	1897	2
CPE	CBPE_HUMAN	P16870	25.5	25.3	25.6	25.5	1898	2
SRSF9	SRSF9_HUMAN	Q13242	25.6	25.4	25.3	25.5	1899	2
TRAPPC3	TPPC3_HUMAN	O43617	25.4	25.4	25.6	25.5	1900	2
DCPS	DCPS_HUMAN	Q96C86	25.5	25.4	25.5	25.5	1901	2
ERC1	RB6I2_HUMAN	Q8IUD2	25.4	25.4	25.5	25.5	1902	2
CDC5L	CDC5L_HUMAN	Q99459	25.6	25.5	25.3	25.5	1903	2
DCTD	DCTD_HUMAN	P32321	25.4	25.5	25.4	25.5	1904	2
CYP20A1	CP20A_HUMAN	Q6UW02	25.6	25.3	25.4	25.5	1905	2
PTGFRN	FPRP_HUMAN	Q9P2B2	25.4	25.4	25.5	25.5	1906	2
SPTLC2	SPTC2_HUMAN	O15270	25.5	25.4	25.4	25.5	1907	2
NDUFAF4	NDUF4_HUMAN	Q9P032	25.4	25.4	25.5	25.5	1908	2
SH3KBP1	SH3K1_HUMAN	Q96B97	25.5	25.4	25.5	25.5	1909	2
RDH14	RDH14_HUMAN	Q9HBH5	25.5	25.5	25.3	25.4	1910	2
SMARCA4	SMCA4_HUMAN	P51532	25.6	25.4	25.3	25.4	1911	2
FAM120A	F120A_HUMAN	Q9NZB2	25.4	25.5	25.4	25.4	1912	2
IAH1	IAH1_HUMAN	Q2TAA2	25.4	25.4	25.5	25.4	1913	2
CSTF1	CSTF1_HUMAN	Q05048	25.4	25.5	25.4	25.4	1914	2
FGF2	FGF2_HUMAN	P09038	25.6	25.4	25.3	25.4	1915	2
DPH5	DPH5_HUMAN	Q9H2P9	25.4	25.3	25.5	25.4	1916	2
ARHGEF6	ARHG6_HUMAN	Q15052	25.6	25.4	25.3	25.4	1917	2
TAGLN3	TAGL3_HUMAN	Q9UI15	25.5	25.4	25.5	25.4	1918	2
AP3B1	AP3B1_HUMAN	O00203	25.6	25.5	25.3	25.4	1919	2
SLC2A13	MYCT_HUMAN	Q96QE2	25.4	25.5	25.4	25.4	1920	2
IDH3A	IDH3A_HUMAN	P50213	25.5	25.5	25.2	25.4	1921	2
WDR82	WDR82_HUMAN	Q6UXN9	25.4	25.4	25.5	25.4	1922	2
UFD1	UFD1_HUMAN	Q92890	25.4	25.4	25.5	25.4	1923	2
CPD	CBPD_HUMAN	O75976	25.4	25.5	25.5	25.4	1924	2
GPR107	GP107_HUMAN	Q5VW38	25.3	25.6	25.4	25.4	1925	2
AP2S1	AP2S1_HUMAN	P53680	25.5	25.6	25.1	25.4	1926	2
MYG1	MYG1_HUMAN	Q9HB07	25.4	25.4	25.5	25.4	1927	2
NSF	NSF_HUMAN	P46459	25.4	25.4	25.5	25.4	1928	2
SLTM	SLTM_HUMAN	Q9NWH9	25.5	25.5	25.3	25.4	1929	2
EIF5	IF5_HUMAN	P55010	25.5	25.4	25.4	25.4	1930	2
PODXL	PODXL_HUMAN	O00592	25.3	25.4	25.5	25.4	1931	2
CHMP1A	CHM1A_HUMAN	Q9HD42	25.6	25.3	25.4	25.4	1932	2
PLOD2	PLOD2_HUMAN	O00469	25.5	25.4	25.4	25.4	1933	2
PWP1	PWP1_HUMAN	Q13610	25.3	25.4	25.5	25.4	1934	2
PI4K2A	P4K2A_HUMAN	Q9BTU6	25.4	25.4	25.5	25.4	1935	2
COL6A1	CO6A1_HUMAN	P12109	25.5	25.4	25.4	25.4	1936	2
ARPP19	ARP19_HUMAN	P56211	25.5	25.3	25.5	25.4	1937	2
ATXN10	ATX10_HUMAN	Q9UBB4	25.4	25.4	25.4	25.4	1938	2
SLC30A9	ZNT9_HUMAN	Q6PML9	25.5	25.4	25.4	25.4	1939	2
LNPK	LNP_HUMAN	Q9C0E8	25.4	25.5	25.4	25.4	1940	2
RALB	RALB_HUMAN	P11234	25.5	25.5	25.3	25.4	1941	2
SMC4	SMC4_HUMAN	Q9NTJ3	25.5	25.4	25.4	25.4	1942	2
PDHX	ODPX_HUMAN	O00330	25.5	25.4	25.3	25.4	1943	2
EIF6	IF6_HUMAN	P56537	25.4	25.3	25.5	25.4	1944	2
PAFAH1B2	PA1B2_HUMAN	P68402	25.3	25.4	25.5	25.4	1945	2
SLC15A2	S15A2_HUMAN	Q16348	25.5	25.3	25.5	25.4	1946	2
RAB3GAP1	RB3GP_HUMAN	Q15042	25.4	25.4	25.4	25.4	1947	2
UBLCP1	UBCP1_HUMAN	Q8WVY7	25.4	25.5	25.3	25.4	1948	2
KGD4	KGD4_HUMAN	P82909	25.1	25.4	25.6	25.4	1949	2
DDR1	DDR1_HUMAN	Q08345	25.4	25.4	25.4	25.4	1950	2
AGK	AGK_HUMAN	Q53H12	25.4	25.4	25.4	25.4	1951	2
NAGLU	ANAG_HUMAN	P54802	25.4	25.5	25.3	25.4	1952	2
PPP3CA	PP2BA_HUMAN	Q08209	25.4	25.4	25.4	25.4	1953	2
RALYL	RALYL_HUMAN	Q86SE5	25.3	25.6	25.3	25.4	1954	2
CSTF2	CSTF2_HUMAN	P33240	25.4	25.5	25.3	25.4	1955	2
CYP27A1	CP27A_HUMAN	Q02318	25.3	25.5	25.4	25.4	1956	2
TXLNA	TXLNA_HUMAN	P40222	25.3	25.5	25.4	25.4	1957	2
NUP107	NU107_HUMAN	P57740	25.4	25.4	25.4	25.4	1958	2
NT5C2	5NTC_HUMAN	P49902	25.5	25.3	25.4	25.4	1959	2
UFL1	UFL1_HUMAN	O94874	25.4	25.5	25.3	25.4	1960	2
SNAPIN	SNAPN_HUMAN	O95295	25.5	25.3	25.3	25.4	1961	2
PALM	PALM_HUMAN	O75781	25.3	25.4	25.4	25.4	1962	2
ADPGK	ADPGK_HUMAN	Q9BRR6	25.1	25.6	25.5	25.4	1963	2
EIF2B1	EI2BA_HUMAN	Q14232	25.5	25.4	25.2	25.4	1964	2
STK39	STK39_HUMAN	Q9UEW8	25.3	25.4	25.5	25.4	1965	2
TATDN1	TATD1_HUMAN	Q6P1N9	25.4	25.3	25.5	25.4	1966	2
DNPH1	DNPH1_HUMAN	O43598	25.4	25.3	25.5	25.4	1967	2
PPP2R2A	2ABA_HUMAN	P63151	25.4	25.4	25.4	25.4	1968	2
VPS37B	VP37B_HUMAN	Q9H9H4	25.3	25.3	25.5	25.4	1969	2
GHITM	GHITM_HUMAN	Q9H3K2	25.4	25.3	25.4	25.4	1970	2
DRAP1	NC2A_HUMAN	Q14919	25.3	25.5	25.3	25.4	1971	2
NDUFB8	NDUB8_HUMAN	O95169	25.4	25.4	25.4	25.4	1972	2
GPX8	GPX8_HUMAN	Q8TED1	25.1	25.4	25.6	25.4	1973	2
PSMD4	PSMD4_HUMAN	P55036	25.2	25.5	25.4	25.4	1974	2
CHMP4A	CHM4A_HUMAN	Q9BY43	25.4	25.4	25.4	25.4	1975	2
FAF2	FAF2_HUMAN	Q96CS3	25.4	25.5	25.2	25.4	1976	2
RAB8A	RAB8A_HUMAN	P61006	25.3	25.4	25.4	25.4	1977	2
DPP10	DPP10_HUMAN	Q8N608	25.3	25.5	25.3	25.4	1978	2
PSMF1	PSMF1_HUMAN	Q92530	25.5	25.3	25.3	25.4	1979	2
PREP	PPCE_HUMAN	P48147	25.5	25.2	25.3	25.4	1980	2
HLA-C	HLAC_HUMAN	P10321	25.5	25.3	25.3	25.4	1981	2
EMC8	EMC8_HUMAN	O43402	25.3	25.5	25.3	25.4	1982	2
MCM5	MCM5_HUMAN	P33992	25.3	25.4	25.4	25.4	1983	2
CPNE4	CPNE4_HUMAN	Q96A23	25.4	25.4	25.3	25.4	1984	2
LEMD2	LEMD2_HUMAN	Q8NC56	25.4	25.3	25.3	25.4	1985	2
GCA	GRAN_HUMAN	P28676	25.4	25.3	25.4	25.4	1986	2
POMK	SG196_HUMAN	Q9H5K3	25.4	25.4	25.4	25.4	1987	2
M6PR	MPRD_HUMAN	P20645	25.4	25.5	25.2	25.4	1988	2
LRRC40	LRC40_HUMAN	Q9H9A6	25.4	25.4	25.3	25.4	1989	2
MRPL17	RM17_HUMAN	Q9NRX2	25.4	25.3	25.4	25.4	1990	2
MRPL20	RM20_HUMAN	Q9BYC9	25.5	25.4	25.1	25.3	1991	2
FBL	FBRL_HUMAN	P22087	25.5	25.3	25.3	25.3	1992	2
TRMT10C	TM10C_HUMAN	Q7L0Y3	25.3	25.4	25.4	25.3	1993	2
GRIPAP1	GRAP1_HUMAN	Q4V328	25.3	25.4	25.3	25.3	1994	2
HEBP2	HEBP2_HUMAN	Q9Y5Z4	25.4	25.4	25.3	25.3	1995	2
PTGES2	PGES2_HUMAN	Q9H7Z7	25.1	25.4	25.5	25.3	1996	2
[truncated: 3,191 more rows]
